# Supplementary material for: Development and verification of an immune‐related gene pairs prognostic signature in ovarian cancer
Source: J Cell Mol Med. 2021 Feb 4;25(6):2918–30. doi: 10.1111/jcmm.16327 (PMC7957197; doi:10.1111/jcmm.16327)
Supplement: Supplementary file 8 — Table S2 [file JCMM-25-2918-s001.xlsx]

## Sheet: Sheet1
IRGPs	p-value	HR	Low.95.CI.	High.95.CI.	Logrank	Sctest	Waldtest
MSR1_vs_CXCL11	5.33475e-07	2.89828	1.91199	4.39334	7.17777e-07	1.73529e-07	5.33475e-07
SNX27_vs_CXCL11	1.97915e-06	2.81129	1.83608	4.30445	7.93965e-07	7.00934e-07	1.97915e-06
CASP7_vs_CXCL11	2.36122e-06	2.88063	1.85642	4.46989	7.04663e-07	8.25628e-07	2.36122e-06
BTN3A3_vs_TPST1	2.54742e-06	0.361327	0.236432	0.552196	1.75827e-06	1.03716e-06	2.54742e-06
CALCA_vs_S100A8	3.19284e-06	43.09	8.84454	209.932	0.00112477	2.46072e-15	3.19284e-06
NOD2_vs_LILRA2	4.94293e-06	0.258516	0.144665	0.461968	6.14703e-05	8.93605e-07	4.94293e-06
AP3B1_vs_BTN3A3	5.29584e-06	2.6019	1.72388	3.92713	7.40726e-06	2.42274e-06	5.29584e-06
LGALS9_vs_RCAN1	6.28503e-06	0.0511383	0.0140736	0.185817	0.000732156	1.99457e-10	6.28503e-06
STAT5A_vs_CXCL11	8.95362e-06	2.51537	1.67418	3.7792	7.83333e-06	4.41767e-06	8.95362e-06
ISG20_vs_RCAN1	9.92964e-06	0.363855	0.232367	0.569749	4.02264e-06	4.74299e-06	9.92964e-06
BECN1_vs_CXCL11	9.98844e-06	2.51041	1.66872	3.77666	8.16915e-06	4.96594e-06	9.98844e-06
ADIPOQ_vs_MALT1	1.05902e-05	8.64188	3.31017	22.5614	0.000534217	1.16476e-07	1.05902e-05
BTN3A2_vs_JAM3	1.14213e-05	0.255082	0.138575	0.469541	0.000143683	2.31068e-06	1.14213e-05
NOD2_vs_VENTX	1.15306e-05	0.291594	0.168121	0.505751	0.000114448	3.14865e-06	1.15306e-05
STAT5B_vs_CXCL11	1.1803e-05	2.51207	1.6637	3.79305	8.51129e-06	5.94434e-06	1.1803e-05
CXCL11_vs_TPST1	1.20516e-05	0.378445	0.24492	0.584767	4.82145e-06	5.61045e-06	1.20516e-05
TRIM14_vs_C5AR1	1.21413e-05	0.374476	0.241169	0.581467	2.94476e-05	5.53214e-06	1.21413e-05
CXCL14_vs_SHARPIN	1.31992e-05	3.22137	1.90323	5.45244	8.57328e-05	4.18737e-06	1.31992e-05
LY96_vs_C5AR1	1.39416e-05	0.394189	0.259014	0.599909	2.85314e-05	7.19482e-06	1.39416e-05
BTN3A2_vs_C5AR1	1.45048e-05	0.393042	0.257703	0.599457	1.81096e-05	7.43553e-06	1.45048e-05
IL4R_vs_CXCL11	1.53333e-05	2.46478	1.63753	3.70995	1.26023e-05	8.09618e-06	1.53333e-05
XIAP_vs_CXCL11	1.55503e-05	2.59914	1.68522	4.00871	6.43998e-06	7.45739e-06	1.55503e-05
UBE2W_vs_CXCL11	1.61682e-05	2.44629	1.629	3.6736	1.50201e-05	8.69991e-06	1.61682e-05
PLAUR_vs_CXCL11	1.88454e-05	2.79169	1.74422	4.46821	4.73457e-06	8.69845e-06	1.88454e-05
IL1B_vs_CXCR3	2.12376e-05	3.07331	1.83154	5.157	2.6326e-06	8.1095e-06	2.12376e-05
IFI16_vs_CXCL12	2.37491e-05	0.37368	0.236727	0.589863	8.60609e-05	1.11501e-05	2.37491e-05
SNAP23_vs_CXCL11	2.39922e-05	2.47326	1.62477	3.76483	1.38325e-05	1.28153e-05	2.39922e-05
ETS1_vs_REL	2.45095e-05	0.0325341	0.00662645	0.159734	0.00230669	4.36582e-11	2.45095e-05
BTN3A2_vs_TPST1	2.57866e-05	0.407869	0.268599	0.619352	2.04645e-05	1.43109e-05	2.57866e-05
JMJD6_vs_FGF7	2.6556e-05	0.169678	0.0741689	0.388175	0.000499525	1.87379e-06	2.6556e-05
RB1_vs_CXCL11	2.67486e-05	2.57908	1.65741	4.01329	1.00933e-05	1.35185e-05	2.67486e-05
TCF4_vs_NR4A3	2.84963e-05	0.32422	0.19132	0.549439	0.000177332	1.05875e-05	2.84963e-05
FPR1_vs_SLAMF8	2.85811e-05	2.58527	1.65689	4.03383	9.21987e-05	1.46025e-05	2.85811e-05
CXCL10_vs_CTNNB1	2.89374e-05	0.371889	0.233919	0.591238	7.69738e-06	1.36978e-05	2.89374e-05
BDKRB2_vs_AIM2	3.11211e-05	2.41855	1.59612	3.66475	2.58581e-05	1.814e-05	3.11211e-05
CASP8_vs_CXCL11	3.19662e-05	2.6087	1.66027	4.0989	1.04374e-05	1.60024e-05	3.19662e-05
CHUK_vs_FGF7	3.36419e-05	0.16721	0.0718099	0.389349	0.00051317	2.44747e-06	3.36419e-05
COPS5_vs_CXCL11	3.39781e-05	2.53983	1.63453	3.94654	1.42145e-05	1.82629e-05	3.39781e-05
AKAP10_vs_CXCL11	3.44803e-05	2.34104	1.56528	3.50126	3.7256e-05	2.03084e-05	3.44803e-05
IRF2_vs_AKAP10	3.62919e-05	0.0351447	0.00717391	0.172173	0.00269965	2.3396e-10	3.62919e-05
MX2_vs_CXCL11	3.65718e-05	2.34379	1.56418	3.51196	4.30677e-05	2.1951e-05	3.65718e-05
TSC22D3_vs_CXCL11	3.90498e-05	3.31491	1.87264	5.868	3.06286e-06	1.36038e-05	3.90498e-05
DR1_vs_CXCL11	3.91983e-05	2.54992	1.63217	3.98371	1.43067e-05	2.04914e-05	3.91983e-05
ADIPOQ_vs_TRIM24	3.93513e-05	13.6681	3.92898	47.5482	0.00193246	7.53256e-08	3.93513e-05
P2RX7_vs_NR4A3	3.99596e-05	0.35454	0.216168	0.581486	0.000189698	1.79972e-05	3.99596e-05
MAP2K7_vs_RCAN1	4.10437e-05	0.162035	0.0679063	0.38664	0.000881331	2.84019e-06	4.10437e-05
PIAS4_vs_CXCL11	4.17015e-05	2.44467	1.59418	3.74889	2.18924e-05	2.35698e-05	4.17015e-05
TRIM5_vs_CXCL11	4.31486e-05	2.35049	1.56061	3.54016	3.24387e-05	2.52921e-05	4.31486e-05
TLR3_vs_FGF7	4.75902e-05	0.336621	0.199191	0.568868	0.000225401	2.02764e-05	4.75902e-05
CBL_vs_CXCL11	4.76731e-05	2.29472	1.53772	3.42438	5.88363e-05	2.90289e-05	4.76731e-05
IL12A_vs_KAT2B	4.86493e-05	3.38034	1.87816	6.08399	0.000282621	1.65941e-05	4.86493e-05
CXCL11_vs_C5AR1	5.09419e-05	0.421328	0.277341	0.640067	3.44738e-05	3.07256e-05	5.09419e-05
MAPK8_vs_VEGFC	5.43193e-05	0.414208	0.269987	0.63547	0.000101456	3.29267e-05	5.43193e-05
SCAMP5_vs_CXCL11	5.5021e-05	2.33142	1.54516	3.51778	4.15122e-05	3.3406e-05	5.5021e-05
IL18_vs_CXCL11	5.5352e-05	2.34884	1.55086	3.55742	4.62799e-05	3.42651e-05	5.5352e-05
TRAFD1_vs_CXCL11	5.5533e-05	2.76593	1.68659	4.536	1.14382e-05	2.66084e-05	5.5533e-05
RB1_vs_BTN3A3	5.62091e-05	2.4828	1.59506	3.86461	2.5274e-05	3.26284e-05	5.62091e-05
CXCL14_vs_KHSRP	5.78284e-05	3.7136	1.95927	7.03876	0.000433901	1.62007e-05	5.78284e-05
MAP3K8_vs_TANK	6.04498e-05	4.31776	2.11273	8.82413	0.000686751	1.24128e-05	6.04498e-05
TRIM21_vs_ADAM10	6.11256e-05	0.316753	0.180548	0.555711	0.0004026	2.36168e-05	6.11256e-05
IL1B_vs_CXCL11	6.16132e-05	2.38623	1.55933	3.65163	0.000119733	3.6534e-05	6.16132e-05
RXRA_vs_CXCL11	6.16963e-05	2.29942	1.53005	3.45568	5.44332e-05	3.86041e-05	6.16963e-05
IL1B_vs_RHBDF2	6.18313e-05	9.29778	3.1229	27.6822	0.00156903	1.0462e-06	6.18313e-05
HMGB3_vs_TPST1	6.20607e-05	0.260482	0.134853	0.503148	0.000527986	1.65344e-05	6.20607e-05
PIK3C3_vs_SLC22A3	6.26961e-05	0.186318	0.0818283	0.424235	0.000842432	7.25236e-06	6.26961e-05
ABCG1_vs_CXCL11	6.28978e-05	2.27478	1.52095	3.40224	7.95864e-05	3.98226e-05	6.28978e-05
MAP3K8_vs_CXCL11	7.08266e-05	2.25826	1.51103	3.37503	7.85319e-05	4.51834e-05	7.08266e-05
ERN1_vs_LRRFIP2	7.32321e-05	5.08188	2.27547	11.3495	0.00103066	1.01647e-05	7.32321e-05
IFIH1_vs_VEGFC	7.51348e-05	0.397334	0.251613	0.62745	0.000218804	4.25153e-05	7.51348e-05
OAS3_vs_SERPINE1	7.76579e-05	0.441372	0.294189	0.66219	8.38377e-05	5.00734e-05	7.76579e-05
TRIM32_vs_CXCL11	7.86497e-05	2.3284	1.53058	3.5421	4.90418e-05	4.84762e-05	7.86497e-05
TREM1_vs_AIM2	8.14551e-05	2.71891	1.65313	4.47179	1.90918e-05	4.20948e-05	8.14551e-05
KCNJ8_vs_SIVA1	8.27314e-05	12.919	3.61354	46.1878	0.00243205	3.4748e-07	8.27314e-05
CD36_vs_BTN3A3	8.31745e-05	5.92477	2.44243	14.3721	0.00118545	7.82863e-06	8.31745e-05
IDO1_vs_C5AR1	8.78535e-05	0.423805	0.275958	0.650863	4.68527e-05	5.36057e-05	8.78535e-05
LYN_vs_C5AR1	8.94673e-05	0.414775	0.267055	0.644205	0.000167741	5.41327e-05	8.94673e-05
NFKB1_vs_BTN3A3	9.34758e-05	2.47073	1.56949	3.88949	3.62666e-05	5.49196e-05	9.34758e-05
PLAUR_vs_SHARPIN	9.81608e-05	11.8274	3.41212	40.9971	0.00293952	7.05935e-07	9.81608e-05
AKT1_vs_TPST1	9.82032e-05	0.281368	0.148645	0.532599	0.00062596	3.22029e-05	9.82032e-05
IL13_vs_IFNB1	9.88667e-05	2.31183	1.51613	3.52512	0.000187613	6.26468e-05	9.88667e-05
RGS2_vs_MX1	0.000103597	2.47287	1.5656	3.90591	0.000258273	6.06887e-05	0.000103597
SIGIRR_vs_TPST1	0.000105193	0.286264	0.152137	0.538641	0.000682446	3.58325e-05	0.000105193
CALCOCO2_vs_CDK9	0.000113185	11.0053	3.25668	37.1901	0.00343166	1.23806e-06	0.000113185
ATF2_vs_CXCL11	0.000116353	2.70313	1.63013	4.48241	2.63645e-05	6.18259e-05	0.000116353
CXCL14_vs_PLEC	0.000118018	2.92064	1.69248	5.04001	0.000508505	5.50028e-05	0.000118018
ABCA1_vs_CXCL11	0.000120909	2.20638	1.47387	3.30296	0.000116578	8.09691e-05	0.000120909
DOK3_vs_NR4A3	0.000122993	0.339411	0.195528	0.589171	0.000592225	5.68674e-05	0.000122993
ISG20_vs_NOX4	0.000123044	0.435806	0.285223	0.665888	0.000227734	8.11821e-05	0.000123044
TRIM21_vs_TPST1	0.000123805	0.409333	0.259417	0.645884	0.000359228	7.42169e-05	0.000123805
RCOR1_vs_RCAN1	0.00012502	0.287219	0.151844	0.543286	0.000954328	4.38009e-05	0.00012502
INSIG1_vs_CXCL11	0.000128556	2.79155	1.6506	4.72118	2.35559e-05	6.46005e-05	0.000128556
BTN3A1_vs_C5AR1	0.000132913	0.417819	0.26704	0.653733	0.000292014	8.18808e-05	0.000132913
IL2RB_vs_CXCL11	0.000137389	2.42009	1.53647	3.81188	0.000362116	8.36195e-05	0.000137389
REL_vs_IKBKB	0.000139413	18.6057	4.134	83.7375	0.0058134	1.07194e-07	0.000139413
GSK3B_vs_CXCL11	0.000145076	2.53369	1.56845	4.09295	4.52079e-05	8.49622e-05	0.000145076
MAP3K7_vs_PLEC	0.000145296	6.54526	2.48299	17.2536	0.00197048	1.20432e-05	0.000145296
SKP2_vs_CXCL11	0.000146002	2.61009	1.59084	4.28238	3.82021e-05	8.18171e-05	0.000146002
IFRD1_vs_BTN3A3	0.000146077	2.24101	1.47768	3.39865	0.000224912	9.8561e-05	0.000146077
PPARGC1A_vs_IRAK3	0.000147651	3.74596	1.89383	7.40945	0.00105795	4.60068e-05	0.000147651
NFKB1_vs_CXCL11	0.00015045	2.39064	1.5233	3.75182	6.25775e-05	9.26648e-05	0.00015045
CXCL14_vs_CD14	0.000151598	3.22772	1.76042	5.91799	0.000829394	6.20098e-05	0.000151598
GZMM_vs_FGF7	0.000155194	0.45621	0.303781	0.685124	0.000223478	0.000107053	0.000155194
IFIH1_vs_TPST1	0.00015716	0.454872	0.302327	0.684387	0.000159731	0.000109367	0.00015716
CALCOCO2_vs_DDX3X	0.000165368	19.1745	4.12368	89.1582	0.00570747	1.21709e-07	0.000165368
CALCOCO2_vs_STAT3	0.000165368	19.1745	4.12368	89.1582	0.00570747	1.21709e-07	0.000165368
IL2RG_vs_C5AR1	0.000180629	0.458038	0.304381	0.689265	0.000154286	0.000125669	0.000180629
TBKBP1_vs_CXCL11	0.00018802	2.16417	1.4432	3.24531	0.000245799	0.000131367	0.00018802
CYBA_vs_SERPINE1	0.000189841	0.329563	0.183985	0.590331	0.000928724	8.78916e-05	0.000189841
BTN3A3_vs_TPP2	0.000192086	0.460906	0.306773	0.692482	0.000280199	0.000133859	0.000192086
CTNNAL1_vs_CXCL11	0.000193882	2.55561	1.56024	4.18599	5.39535e-05	0.000112327	0.000193882
IL12A_vs_TRIM14	0.000205704	4.54181	2.04267	10.0986	0.00192811	4.64334e-05	0.000205704
IL2RB_vs_ADIPOQ	0.000210786	0.13351	0.0460253	0.387285	0.00324214	1.30338e-05	0.000210786
ISG20_vs_VEGFC	0.000226689	0.447028	0.291387	0.685804	0.000139872	0.000156317	0.000226689
LTB4R_vs_NR4A3	0.000226918	0.38139	0.22847	0.636661	0.000790745	0.00012858	0.000226918
TLR2_vs_CXCL11	0.000227319	2.18785	1.44293	3.31732	0.000386168	0.000158575	0.000227319
RSAD2_vs_CXCL11	0.000230176	2.21722	1.45144	3.38703	0.000154345	0.000161274	0.000230176
ISG20_vs_FGF7	0.000237455	0.39716	0.242722	0.649863	0.000746996	0.000142049	0.000237455
MERTK_vs_CXCL11	0.000238982	2.11637	1.41869	3.15715	0.000256839	0.000170861	0.000238982
IFIT2_vs_CXCL11	0.000239563	2.46421	1.52294	3.98726	8.28198e-05	0.000150604	0.000239563
RAD23A_vs_MAFB	0.000241332	0.228017	0.103565	0.502025	0.00222574	6.03952e-05	0.000241332
LILRA2_vs_P2RY14	0.000246119	2.58335	1.55536	4.29075	6.87684e-05	0.000146965	0.000246119
CXCL10_vs_TNFRSF1A	0.000247236	0.448815	0.29242	0.688857	0.000144816	0.000168824	0.000247236
IL10_vs_CXCL11	0.000261611	2.93361	1.64612	5.22809	0.00119956	0.000130261	0.000261611
NUP214_vs_TPST1	0.000262922	0.465529	0.308751	0.701914	0.000247369	0.000191538	0.000262922
ADRB2_vs_GZMM	0.000272064	2.641	1.56567	4.45489	0.000852526	0.000157075	0.000272064
CAMKK2_vs_CXCL11	0.00027871	2.36869	1.48778	3.77118	0.000114309	0.000182574	0.00027871
ULK1_vs_PLEC	0.000285854	7.1203	2.46561	20.5623	0.00385602	2.29108e-05	0.000285854
IDO1_vs_PPP3CA	0.000289271	0.407995	0.251262	0.662494	9.59898e-05	0.000180483	0.000289271
CALCOCO2_vs_PLSCR1	0.000299653	9.33395	2.78104	31.3274	0.00548741	1.03966e-05	0.000299653
CREB1_vs_C5AR1	0.000300056	0.454051	0.295943	0.696628	0.000227889	0.000218864	0.000300056
IFIH1_vs_CXCL11	0.000304535	2.38754	1.48878	3.82886	0.000118265	0.000199221	0.000304535
BTN3A1_vs_TPST1	0.000307925	0.46854	0.310395	0.707261	0.000435416	0.000222565	0.000307925
CXCL14_vs_SQSTM1	0.000311942	2.47952	1.51345	4.06224	0.000919381	0.000194726	0.000311942
RIPK2_vs_CXCL11	0.000312118	2.48528	1.51502	4.07691	9.816e-05	0.000194641	0.000312118
CTLA4_vs_SNCA	0.000328132	0.395204	0.238138	0.655864	9.82503e-05	0.000202937	0.000328132
RNF41_vs_CXCL11	0.000328199	2.69	1.56768	4.6158	7.25397e-05	0.00018867	0.000328199
NR4A3_vs_AIM2	0.000330965	2.08883	1.39714	3.12295	0.000329725	0.000243905	0.000330965
S100A12_vs_ACAP1	0.000333743	2.3332	1.4687	3.70656	0.0007666	0.000223711	0.000333743
CD36_vs_PTK2B	0.000336114	3.38368	1.73791	6.58799	0.00156413	0.000142193	0.000336114
SERPINB9_vs_CXCL11	0.000338969	2.20322	1.4303	3.39381	0.000195695	0.000237432	0.000338969
DDX41_vs_C5AR1	0.000345526	0.257764	0.122673	0.541622	0.00241858	0.000115305	0.000345526
NEU1_vs_HERC5	0.000350393	0.152116	0.0541746	0.427127	0.00473248	3.69087e-05	0.000350393
ULK1_vs_BTN3A3	0.000354335	2.39431	1.48293	3.86582	0.000133571	0.000232639	0.000354335
SREBF1_vs_CXCL11	0.000358202	2.38992	1.48114	3.85631	0.000134119	0.000234798	0.000358202
C1R_vs_CXCL10	0.000359159	2.08585	1.39289	3.12357	0.000361254	0.000264959	0.000359159
IL13RA1_vs_CXCL12	0.000362776	0.415018	0.255938	0.672977	0.00100135	0.000234867	0.000362776
CCNT1_vs_CXCL11	0.00036494	2.0987	1.39608	3.15493	0.000305579	0.000268181	0.00036494
DEFB1_vs_FGF7	0.000367435	0.176557	0.0680049	0.458385	0.00350688	5.75999e-05	0.000367435
SMARCE1_vs_CXCL11	0.000367667	2.09197	1.39375	3.13996	0.000329476	0.000272475	0.000367667
SIVA1_vs_TPP2	0.000368728	0.373783	0.217483	0.642414	0.00139657	0.000211772	0.000368728
NOD2_vs_NR4A3	0.000373035	0.471602	0.311734	0.713455	0.000586047	0.000274867	0.000373035
SMAD7_vs_CXCL11	0.00037447	2.13774	1.40659	3.24895	0.000259167	0.00027076	0.00037447
OAS2_vs_C5AR1	0.000377764	0.444768	0.284543	0.695214	0.000762236	0.000262014	0.000377764
IL1B_vs_CLEC7A	0.000380293	2.19614	1.42301	3.38931	0.000235583	0.000274162	0.000380293
IRAK4_vs_MMP9	0.000381059	2.3281	1.46064	3.71075	0.000899115	0.00025588	0.000381059
TRIM21_vs_SOCS5	0.000385247	0.404296	0.24522	0.666565	0.00115242	0.000243864	0.000385247
PTK2_vs_C5AR1	0.000385584	0.439809	0.279445	0.692201	0.000746173	0.000267464	0.000385584
CALCOCO2_vs_YY1	0.000389367	9.20848	2.70044	31.4008	0.00591609	1.599e-05	0.000389367
MAP3K4_vs_APOBEC3G	0.00038998	2.09642	1.3926	3.15593	0.000553856	0.000290064	0.00038998
PTX3_vs_CXCL11	0.000394164	2.0862	1.38912	3.13311	0.000380143	0.000293454	0.000394164
VENTX_vs_MST1R	0.000395365	5.56102	2.15258	14.3665	0.00372497	6.57678e-05	0.000395365
RFTN1_vs_CXCL11	0.000398021	2.14761	1.40681	3.2785	0.000269191	0.000287925	0.000398021
TRIM25_vs_CXCL11	0.000402054	2.48633	1.50132	4.1176	0.000123928	0.000254542	0.000402054
UBE2N_vs_OAS2	0.000403889	2.13001	1.40101	3.23832	0.000314388	0.000299667	0.000403889
MYH9_vs_CXCL11	0.000406512	0.069901	0.0159942	0.305496	0.00962592	2.96678e-06	0.000406512
MSR1_vs_BTN3A3	0.000421092	2.23492	1.42938	3.49442	0.000784724	0.000295956	0.000421092
BTN3A2_vs_FGF7	0.00042121	0.114299	0.0342382	0.381572	0.00653757	2.07725e-05	0.00042121
HAMP_vs_DUSP10	0.000422073	5.36265	2.1083	13.6404	0.0041107	7.78289e-05	0.000422073
SIGLEC1_vs_DDX41	0.000422238	14.0558	3.23421	61.0861	0.00990698	3.41998e-06	0.000422238
TOLLIP_vs_CXCL11	0.000422623	2.3905	1.47256	3.88064	0.000151692	0.000276627	0.000422623
STAT4_vs_IL1R2	0.000423393	0.270597	0.130825	0.559702	2.55532e-05	0.000160521	0.000423393
IDO1_vs_MARCH5	0.000423934	0.348879	0.194255	0.626579	6.98999e-05	0.000226459	0.000423934
KCNJ8_vs_CDK9	0.000428442	14.6584	3.28968	65.316	0.00939671	2.90594e-06	0.000428442
MASP1_vs_S100A8	0.000428442	14.6584	3.28968	65.316	0.00939671	2.90594e-06	0.000428442
ZBTB16_vs_CEACAM1	0.000432871	3.25835	1.68768	6.29078	0.00194203	0.000197232	0.000432871
DDIT3_vs_TPST1	0.000433178	0.294803	0.149307	0.582083	0.00217492	0.0001854	0.000433178
DDX58_vs_PPP3CA	0.000435965	0.485415	0.324492	0.726143	0.000468286	0.000328242	0.000435965
NUP214_vs_C5AR1	0.00044012	0.477616	0.316317	0.721167	0.00059042	0.000332851	0.00044012
CALCOCO2_vs_BIRC5	0.00044984	2.46531	1.48932	4.0809	0.00126463	0.000287825	0.00044984
CXCL9_vs_CXCL12	0.000453186	0.46824	0.30641	0.715541	0.000304932	0.000333954	0.000453186
CXCL11_vs_TRIM24	0.000454461	0.4824	0.320949	0.72507	0.000394964	0.000342223	0.000454461
NOD2_vs_REL	0.000461397	0.486422	0.324979	0.728067	0.000620194	0.000349206	0.000461397
STAT4_vs_SNCA	0.000462598	0.370515	0.212543	0.645899	0.000104084	0.00027316	0.000462598
S100A12_vs_AIM2	0.000467884	2.06365	1.37521	3.09675	0.00056073	0.000355591	0.000467884
ELF1_vs_CXCL11	0.000471752	2.46229	1.4858	4.08053	0.000151931	0.00030589	0.000471752
IL12A_vs_SLAMF7	0.000475859	2.05374	1.37158	3.07516	0.000509518	0.000361789	0.000475859
NEU1_vs_CEBPD	0.000476542	4.91113	2.01103	11.9935	0.00318725	0.000108647	0.000476542
PPP4C_vs_CXCL14	0.000482027	0.391263	0.231013	0.662674	0.00143996	0.000296886	0.000482027
PLG_vs_IFNB1	0.000495422	2.09192	1.38095	3.16893	0.000688184	0.000373027	0.000495422
IRAK4_vs_PLEC	0.000497669	13.7415	3.14379	60.064	0.0104624	4.98314e-06	0.000497669
EIF4E_vs_PLEC	0.000497669	13.7415	3.14379	60.064	0.0104624	4.98314e-06	0.000497669
SYK_vs_TPST1	0.000498943	0.401657	0.240341	0.671247	0.0014742	0.000327187	0.000498943
RIPK1_vs_CXCL11	0.000500844	2.27459	1.43189	3.61325	0.000224549	0.000347715	0.000500844
PPARG_vs_AIM2	0.000501533	2.10708	1.38477	3.20616	0.000353445	0.000373468	0.000501533
EIF2AK2_vs_CXCL11	0.00050694	2.66767	1.53436	4.63806	0.000115457	0.000301455	0.00050694
RB1_vs_OAS1	0.000512564	2.08157	1.37647	3.14787	0.000778026	0.000387215	0.000512564
ITCH_vs_CXCL11	0.000514417	2.33305	1.44643	3.76316	0.000206505	0.000351584	0.000514417
BTN3A2_vs_MARCH5	0.000520869	0.340639	0.185398	0.625872	8.31711e-05	0.000279045	0.000520869
IFIT3_vs_CXCL12	0.00053625	0.444127	0.280509	0.703183	0.00114954	0.000376841	0.00053625
ILF3_vs_CRKL	0.000539999	0.247142	0.111965	0.545521	0.00355333	0.000178574	0.000539999
IL12A_vs_CSF2RB	0.000541518	2.04309	1.36297	3.06258	0.000544776	0.000415832	0.000541518
BTN3A2_vs_ZBP1	0.000546076	0.0184638	0.00192054	0.177508	0.0166634	3.9602e-10	0.000546076
BDKRB2_vs_NR3C1	0.000546076	54.1601	5.63355	520.688	0.0166634	3.9602e-10	0.000546076
BDKRB2_vs_NR1H3	0.000546076	54.1601	5.63355	520.688	0.0166634	3.9602e-10	0.000546076
SIGLEC1_vs_CDK9	0.000546076	54.1601	5.63355	520.688	0.0166634	3.9602e-10	0.000546076
PRKX_vs_AKAP10	0.000554459	0.239818	0.106633	0.539352	0.00333909	0.000177147	0.000554459
XRCC5_vs_SERPINE1	0.000562765	0.376189	0.215833	0.655682	0.00176581	0.000339618	0.000562765
MFN2_vs_TPST1	0.00056483	0.122056	0.0369252	0.403456	0.00773365	3.8167e-05	0.00056483
CXCR3_vs_VEGFC	0.000571248	0.378235	0.217536	0.657646	0.000135982	0.0003451	0.000571248
EIF4E_vs_FGF7	0.000573356	0.308725	0.158155	0.602645	0.00277656	0.000270295	0.000573356
SYK_vs_ATF3	0.000573875	0.474574	0.310507	0.725329	0.000958937	0.000430167	0.000573875
ANXA2_vs_IFI27	0.000576779	2.07648	1.36978	3.1478	0.000817353	0.000438543	0.000576779
RIPK1_vs_BTN3A3	0.000586909	2.29502	1.42916	3.68546	0.000256153	0.000414675	0.000586909
CXCL10_vs_C1S	0.000594762	0.493031	0.329292	0.738189	0.000647447	0.000458823	0.000594762
IL1B_vs_PTGES2	0.000596569	8.46344	2.50046	28.6467	0.00741501	3.74875e-05	0.000596569
TLR3_vs_FFAR2	0.00060602	0.158767	0.0554514	0.454575	0.00588021	8.42003e-05	0.00060602
ULK1_vs_CXCL11	0.00060967	2.31131	1.43145	3.73197	0.000254256	0.000426199	0.00060967
CXCL14_vs_CNPY3	0.000611335	2.76767	1.54606	4.95453	0.00214122	0.0003522	0.000611335
OAS1_vs_C5AR1	0.000614827	0.439755	0.274813	0.703696	0.00139484	0.000431034	0.000614827
IFIH1_vs_UBE2W	0.000624108	0.465653	0.300527	0.721508	0.00105982	0.000468672	0.000624108
ATG9A_vs_OAS2	0.000624792	2.03018	1.35307	3.04612	0.000638769	0.000484773	0.000624792
AXL_vs_CCL5	0.000626476	2.06986	1.36418	3.14058	0.000943425	0.000475747	0.000626476
CASP8_vs_RCAN1	0.000628231	0.397767	0.234489	0.674739	0.00195903	0.00039989	0.000628231
MX1_vs_CXCL12	0.000631193	0.484782	0.320054	0.734294	0.00096285	0.000481931	0.000631193
CXCL9_vs_IFNGR2	0.000632173	0.260018	0.120087	0.563004	3.57849e-05	0.000238553	0.000632173
ACE2_vs_TNFSF11	0.000636221	0.485196	0.3204	0.734754	0.00097443	0.000487553	0.000636221
SYK_vs_MAPK1	0.000638552	0.464099	0.298711	0.721057	0.00118621	0.000478402	0.000638552
BDKRB2_vs_ZBP1	0.000645207	2.0317	1.3521	3.0529	0.000639435	0.00050238	0.000645207
GBP2_vs_SIRPA	0.000648865	0.453029	0.287407	0.714095	0.000341578	0.000477516	0.000648865
TNFRSF1B_vs_CXCL11	0.000660786	2.1354	1.3799	3.30455	0.000392325	0.000491587	0.000660786
VDR_vs_ERN1	0.000663235	0.337657	0.180721	0.630876	0.0025336	0.000356136	0.000663235
PMAIP1_vs_IL18R1	0.000664923	0.124483	0.0375004	0.413222	0.00826554	5.08246e-05	0.000664923
RNF41_vs_VEGFC	0.000665271	0.248938	0.111769	0.554449	0.00388873	0.000230935	0.000665271
MAP2K6_vs_NR4A3	0.000668183	0.443366	0.277507	0.708356	0.00151049	0.000475477	0.000668183
IDO1_vs_FADD	0.00067617	0.402351	0.23802	0.680138	0.00020131	0.000438737	0.00067617
IL1B_vs_ICAM1	0.000688955	8.30412	2.44574	28.1953	0.00791139	4.98265e-05	0.000688955
CYBB_vs_CCL5	0.000689255	2.05542	1.35581	3.11606	0.000901575	0.000536588	0.000689255
BDKRB2_vs_TNK1	0.000695342	7.76428	2.37517	25.381	0.00881669	5.92174e-05	0.000695342
BDKRB2_vs_FCN3	0.000703762	2.05328	1.35426	3.11312	0.000676778	0.000556258	0.000703762
FPR1_vs_IKBKB	0.000705267	2.12723	1.37451	3.29217	0.00124422	0.000533402	0.000705267
ADIPOQ_vs_IL7R	0.000714023	3.87084	1.76755	8.47695	0.00436262	0.000266131	0.000714023
OAS2_vs_TPST1	0.000723881	0.483924	0.317694	0.737133	0.00115338	0.000558329	0.000723881
OAS2_vs_PRKRA	0.000724888	0.489774	0.323768	0.740899	0.000586924	0.000562062	0.000724888
ING4_vs_SOCS5	0.000726104	0.205691	0.0822077	0.514656	0.00589451	0.000183009	0.000726104
IFNGR1_vs_IFI27	0.000727864	2.66991	1.51043	4.71947	0.00226538	0.000446253	0.000727864
ITGB2_vs_CCL5	0.000729308	2.05865	1.35411	3.12977	0.000969387	0.000568996	0.000729308
CTLA4_vs_BDKRB2	0.000736187	0.436726	0.269969	0.706489	0.000320617	0.000528158	0.000736187
DUSP1_vs_IFI27	0.000737386	2.04889	1.35091	3.10751	0.000955168	0.000575161	0.000737386
SCAMP5_vs_PLEC	0.000744894	7.76947	2.3601	25.5771	0.00893589	6.50102e-05	0.000744894
TRIM32_vs_PLEC	0.000744894	7.76947	2.3601	25.5771	0.00893589	6.50102e-05	0.000744894
TRIM5_vs_PLEC	0.000744894	7.76947	2.3601	25.5771	0.00893589	6.50102e-05	0.000744894
CHUK_vs_PLEC	0.000744894	7.76947	2.3601	25.5771	0.00893589	6.50102e-05	0.000744894
AP3B1_vs_PLEC	0.000744894	7.76947	2.3601	25.5771	0.00893589	6.50102e-05	0.000744894
ATG5_vs_SHARPIN	0.000744894	7.76947	2.3601	25.5771	0.00893589	6.50102e-05	0.000744894
AZI2_vs_PLEC	0.000744894	7.76947	2.3601	25.5771	0.00893589	6.50102e-05	0.000744894
IFIT3_vs_SERPINE1	0.000747654	0.490689	0.324385	0.742253	0.00109127	0.000582358	0.000747654
PPP1CA_vs_IFI27	0.00075427	2.03214	1.34524	3.06978	0.000931089	0.000590503	0.00075427
TRIM5_vs_C5AR1	0.000767554	0.485201	0.318378	0.739434	0.00067232	0.000608393	0.000767554
PMAIP1_vs_REL	0.000770834	0.162784	0.0565124	0.468897	0.00655622	0.000121549	0.000770834
RIPK1_vs_AZI2	0.000775219	0.0810426	0.0187251	0.350754	0.0128875	1.58155e-05	0.000775219
EIF4E_vs_AKT1	0.000775219	12.3392	2.851	53.4042	0.0128875	1.58155e-05	0.000775219
BTN3A2_vs_AKAP10	0.000782303	0.482673	0.315547	0.738314	0.00125335	0.000601511	0.000782303
SAMHD1_vs_SERPINE1	0.000782813	0.469771	0.302289	0.730047	0.00146998	0.000589883	0.000782813
MAP1LC3C_vs_P2RY14	0.000786708	2.03049	1.34287	3.07022	0.0006554	0.000615702	0.000786708
UBE2N_vs_TRIM8	0.000790493	6.16714	2.13145	17.844	0.00656282	0.000125812	0.000790493
ECSIT_vs_CXCL11	0.000798608	3.26193	1.63438	6.51023	9.16868e-05	0.000396239	0.000798608
CHUK_vs_CXCL11	0.000798858	2.02013	1.33932	3.04703	0.0011323	0.000626165	0.000798858
IFIH1_vs_FCGR2A	0.00080369	0.495753	0.328895	0.747263	0.000883796	0.000643905	0.00080369
ANKRD17_vs_C5AR1	0.000806888	0.457161	0.28921	0.722646	0.00153355	0.000595026	0.000806888
AKT1_vs_RCAN1	0.000807884	0.127285	0.038109	0.425136	0.00892786	7.04378e-05	0.000807884
PPARGC1A_vs_KITLG	0.000809721	7.687	2.33049	25.3552	0.00925938	7.53521e-05	0.000809721
AKT1_vs_C5AR1	0.000809755	0.36543	0.202756	0.658619	0.00253803	0.000483519	0.000809755
LGALS9_vs_DUSP10	0.000814915	0.310819	0.156815	0.616069	0.00326396	0.000400636	0.000814915
FPR1_vs_DUSP10	0.00082194	2.0347	1.34201	3.08495	0.00117786	0.000645784	0.00082194
GBP2_vs_ANXA4	0.0008278	0.498886	0.331864	0.749968	0.000709488	0.000651406	0.0008278
FSTL1_vs_CTSB	0.000835261	7.54075	2.30496	24.6698	0.0096095	8.23269e-05	0.000835261
ISG20_vs_FANCC	0.000838222	0.50513	0.338336	0.754151	0.000946808	0.000667167	0.000838222
IL23A_vs_IL1RAP	0.000839096	2.55403	1.47309	4.42817	0.00244647	0.000540393	0.000839096
STAP2_vs_RCAN1	0.000844214	0.318822	0.162943	0.62382	0.00355715	0.000432514	0.000844214
DICER1_vs_FCN3	0.000859351	0.073866	0.0159596	0.341874	0.0116548	1.33446e-05	0.000859351
RIPK2_vs_C5AR1	0.000874732	0.459691	0.290858	0.726525	0.00164045	0.000649009	0.000874732
PRKACA_vs_STAT5A	0.000885319	0.0795332	0.0178811	0.353756	0.0128563	1.82478e-05	0.000885319
JAK1_vs_CXCL11	0.000892925	3.22131	1.61555	6.42313	0.000108496	0.000451566	0.000892925
NRAS_vs_IFI27	0.000895653	2.79336	1.52359	5.12138	0.00292455	0.000531062	0.000895653
TRIM26_vs_FOXO3	0.000900868	0.395622	0.228833	0.683977	0.00262433	0.000590776	0.000900868
DUSP1_vs_HSP90B1	0.00090315	2.32062	1.41159	3.81505	0.00207951	0.00063814	0.00090315
PRKDC_vs_OAS2	0.000908678	1.98319	1.32335	2.97202	0.000882819	0.000723202	0.000908678
HAMP_vs_CXCL11	0.000911345	5.07778	1.94378	13.2648	0.00577892	0.00022631	0.000911345
DUSP1_vs_MIF	0.00091891	2.1855	1.37641	3.4702	0.00177299	0.0006812	0.00091891
TRAIP_vs_NR4A3	0.000924399	0.324679	0.166877	0.631704	0.00387528	0.000486941	0.000924399
TLR2_vs_BTN3A3	0.000929685	2.69205	1.49793	4.8381	0.00284086	0.000567102	0.000929685
UBE2N_vs_CXCL11	0.000946262	3.67461	1.69875	7.94864	7.00655e-05	0.000399106	0.000946262
LY86_vs_BGN	0.000947291	40.2873	4.50263	360.471	0.0222974	3.09457e-08	0.000947291
IFNG_vs_MMP7	0.000947291	40.2873	4.50263	360.471	0.0222974	3.09457e-08	0.000947291
TRIM22_vs_CAPRIN1	0.000947291	40.2873	4.50263	360.471	0.0222974	3.09457e-08	0.000947291
IRF2_vs_DHX9	0.000947291	40.2873	4.50263	360.471	0.0222974	3.09457e-08	0.000947291
IRF6_vs_BGN	0.000947291	40.2873	4.50263	360.471	0.0222974	3.09457e-08	0.000947291
NFKB1_vs_BGN	0.000947291	40.2873	4.50263	360.471	0.0222974	3.09457e-08	0.000947291
MX2_vs_PRMT1	0.000947291	40.2873	4.50263	360.471	0.0222974	3.09457e-08	0.000947291
CTSS_vs_GNB2	0.000947291	40.2873	4.50263	360.471	0.0222974	3.09457e-08	0.000947291
TRIM21_vs_CTNNB1	0.000947291	40.2873	4.50263	360.471	0.0222974	3.09457e-08	0.000947291
GAB1_vs_TPST1	0.000947291	40.2873	4.50263	360.471	0.0222974	3.09457e-08	0.000947291
TNFSF11_vs_TPST1	0.000947291	40.2873	4.50263	360.471	0.0222974	3.09457e-08	0.000947291
REL_vs_NRIP1	0.000947291	40.2873	4.50263	360.471	0.0222974	3.09457e-08	0.000947291
HERC5_vs_STAT3	0.000947291	40.2873	4.50263	360.471	0.0222974	3.09457e-08	0.000947291
HERC5_vs_TNFRSF1A	0.000947291	40.2873	4.50263	360.471	0.0222974	3.09457e-08	0.000947291
ULK1_vs_PIK3CA	0.000947291	0.0248217	0.00277415	0.222093	0.0222974	3.09457e-08	0.000947291
ILF3_vs_MX2	0.000947291	0.0248217	0.00277415	0.222093	0.0222974	3.09457e-08	0.000947291
PRKDC_vs_AZI2	0.000947291	0.0248217	0.00277415	0.222093	0.0222974	3.09457e-08	0.000947291
XRCC6_vs_CXCL11	0.000947291	0.0248217	0.00277415	0.222093	0.0222974	3.09457e-08	0.000947291
ARF6_vs_MX2	0.000947291	0.0248217	0.00277415	0.222093	0.0222974	3.09457e-08	0.000947291
ATF2_vs_AZI2	0.000947291	0.0248217	0.00277415	0.222093	0.0222974	3.09457e-08	0.000947291
SPP1_vs_CXCL11	0.000947291	0.0248217	0.00277415	0.222093	0.0222974	3.09457e-08	0.000947291
DR1_vs_AZI2	0.000947291	0.0248217	0.00277415	0.222093	0.0222974	3.09457e-08	0.000947291
F2R_vs_TNFSF11	0.000947291	0.0248217	0.00277415	0.222093	0.0222974	3.09457e-08	0.000947291
BGN_vs_TANK	0.000947291	0.0248217	0.00277415	0.222093	0.0222974	3.09457e-08	0.000947291
BGN_vs_NLRP2	0.000947291	0.0248217	0.00277415	0.222093	0.0222974	3.09457e-08	0.000947291
RIPK1_vs_PLEC	0.000954141	5.94953	2.06544	17.1377	0.00737007	0.000172453	0.000954141
LTBR_vs_PPP3CA	0.000964675	0.134843	0.0410308	0.443149	0.0101885	0.000105086	0.000964675
PPARG_vs_ZBP1	0.000981489	2.00983	1.32701	3.044	0.000877099	0.000786308	0.000981489
NFKB1_vs_CCNA2	0.000992487	2.09569	1.34914	3.25536	0.00170292	0.000760659	0.000992487
HSF1_vs_RANBP9	0.000996169	0.324004	0.165619	0.633855	0.00396965	0.000525236	0.000996169
BTN3A2_vs_STAT5B	0.000996316	0.492233	0.322756	0.750703	0.00151097	0.000782855	0.000996316
BTN3A2_vs_CXCL11	0.00100659	2.11633	1.35377	3.30844	0.000578786	0.000770308	0.00100659
IFIT3_vs_ATF3	0.00102272	0.436495	0.266148	0.71587	0.00231696	0.000730966	0.00102272
CTLA4_vs_SLC22A3	0.00102346	0.497114	0.327562	0.754428	0.00138392	0.000818381	0.00102346
PRKX_vs_TPST1	0.00102649	0.45771	0.28706	0.729809	0.00192264	0.000775725	0.00102649
MAP2K7_vs_CXCL11	0.00102885	2.28643	1.39543	3.74635	0.00042001	0.00073927	0.00102885
CD37_vs_C5AR1	0.00103458	0.483085	0.3128	0.746072	0.000671095	0.00080915	0.00103458
CASP6_vs_TPST1	0.00103743	0.420439	0.250529	0.705582	0.00227848	0.00072821	0.00103743
TICAM1_vs_C5AR1	0.0010721	0.410433	0.240708	0.699831	0.00258712	0.000734693	0.0010721
CXCL14_vs_LCN2	0.00107896	2.49414	1.44195	4.31413	0.00298853	0.000721104	0.00107896
TRIM21_vs_PTAFR	0.0010825	0.325621	0.166142	0.638185	0.00417164	0.000580745	0.0010825
OAS3_vs_TPST1	0.001085	0.480694	0.309772	0.745925	0.00186816	0.000847727	0.001085
CNPY3_vs_TRIM8	0.00108784	0.505422	0.335626	0.76112	0.00100226	0.000880968	0.00108784
JAK2_vs_NFAT5	0.00109479	0.479296	0.308227	0.745312	0.000661185	0.000847982	0.00109479
RB1_vs_OAS3	0.00110174	2.00753	1.32091	3.05107	0.00163182	0.000881372	0.00110174
MFF_vs_TPST1	0.00110242	0.41025	0.240226	0.70061	0.00289138	0.000749627	0.00110242
NKIRAS2_vs_CXCL11	0.00110469	2.24232	1.38041	3.6424	0.000485053	0.000809458	0.00110469
ABL1_vs_OAS2	0.00111064	1.96221	1.30855	2.94239	0.00115659	0.000900088	0.00111064
JAK1_vs_DDX1	0.00111095	1.96199	1.30848	2.94189	0.0012203	0.000903012	0.00111095
PRKDC_vs_CCL5	0.00111135	1.97121	1.31091	2.96409	0.00106826	0.000899941	0.00111135
GBP2_vs_FCGR2A	0.00111419	0.508784	0.338918	0.763785	0.00102723	0.000897954	0.00111419
MAPK8_vs_BTN3A3	0.00111486	2.26654	1.3858	3.70702	0.00253376	0.000813923	0.00111486
IL1B_vs_BTN3A3	0.00111972	2.54276	1.45052	4.45746	0.00323324	0.000733634	0.00111972
TRIM21_vs_C5AR1	0.00112068	0.437578	0.26616	0.719398	0.00246528	0.000808435	0.00112068
ARF6_vs_SERPINE1	0.00112232	0.442797	0.271245	0.722849	0.00256996	0.000820794	0.00112232
DDX58_vs_ATF3	0.00112486	0.511022	0.341194	0.765379	0.00126804	0.000912683	0.00112486
DICER1_vs_FGF7	0.00112923	0.242622	0.103444	0.569055	0.00628693	0.000411337	0.00112923
TRIM21_vs_MFN1	0.00113133	0.512167	0.342351	0.766216	0.00128161	0.000917962	0.00113133
HSF1_vs_SIGIRR	0.00113676	0.208787	0.0812794	0.536323	0.00694744	0.000324718	0.00113676
JAK1_vs_OAS1	0.00113837	2.02262	1.32327	3.09158	0.000831226	0.000904813	0.00113837
IRF6_vs_C5AR1	0.00113845	0.455006	0.283155	0.731156	0.0021281	0.00085365	0.00113845
CXCL10_vs_TRIM8	0.00114365	0.458706	0.2868	0.733652	0.000560565	0.000857167	0.00114365
EIF4E_vs_REL	0.00114607	0.179225	0.0635951	0.505098	0.00870354	0.000246894	0.00114607
NEU1_vs_ATF3	0.0011585	0.45705	0.284991	0.732988	0.00231052	0.00086361	0.0011585
HRAS_vs_CXCL11	0.0011645	2.49567	1.43704	4.33419	0.000341995	0.000779948	0.0011645
PTPN2_vs_CSF2RB	0.00118079	0.173612	0.0602664	0.500133	0.0082868	0.000242102	0.00118079
ZMYND11_vs_TPST1	0.00118472	0.244759	0.104535	0.573084	0.00651022	0.000440319	0.00118472
IFNGR1_vs_CCL5	0.00118665	2.49515	1.43561	4.33668	0.000351765	0.000798894	0.00118665
FOXA2_vs_RCAN1	0.00118754	0.4841	0.312214	0.750615	0.000790574	0.000943908	0.00118754
CD180_vs_FFAR2	0.00119591	0.136281	0.0408139	0.455053	0.0108584	0.000143412	0.00119591
JAK2_vs_RNASEL	0.00120031	0.503883	0.332809	0.762895	0.0017223	0.000965369	0.00120031
RFTN1_vs_MMP9	0.00121153	1.96306	1.30473	2.95357	0.00167717	0.00098115	0.00121153
IRAK4_vs_CXCL11	0.00121195	1.93643	1.2977	2.88954	0.00138435	0.000988836	0.00121195
OAS1_vs_CXCL12	0.00121359	0.512372	0.34172	0.768246	0.00154789	0.000983753	0.00121359
CASP8_vs_TPP2	0.00121565	0.505912	0.334807	0.76446	0.00165163	0.000985329	0.00121565
FCGR1A_vs_FGF7	0.0012173	0.288119	0.135558	0.612375	0.00512947	0.000571681	0.0012173
VDR_vs_HAMP	0.00122411	0.176945	0.0619266	0.505589	0.00865569	0.000261758	0.00122411
DICER1_vs_CXCL11	0.001226	1.9324	1.29611	2.88105	0.00133471	0.00100017	0.001226
STAT2_vs_TPST1	0.00122607	0.183345	0.065554	0.512788	0.00922936	0.0002795	0.00122607
NEU1_vs_SHARPIN	0.00123188	2.57951	1.45186	4.58302	0.00370498	0.000804687	0.00123188
BTN3A2_vs_TSC22D3	0.00123511	0.401299	0.230622	0.69829	0.000376344	0.000836683	0.00123511
PRKACA_vs_CXCL12	0.00123681	0.468149	0.295385	0.741958	0.00231595	0.000953888	0.00123681
BTN3A2_vs_RGS2	0.00124485	0.515383	0.344639	0.770719	0.00148817	0.00101916	0.00124485
PRKDC_vs_CXCL11	0.00125889	2.2963	1.38557	3.80564	0.000509693	0.000917897	0.00125889
IFIT2_vs_VEGFC	0.00127351	0.469372	0.296273	0.743606	0.00250941	0.000977226	0.00127351
HSF1_vs_CXCL12	0.00127977	0.313554	0.1548	0.635117	0.00504267	0.000669294	0.00127977
MFF_vs_CXCL11	0.00128367	2.48402	1.42758	4.32223	0.000392903	0.000876424	0.00128367
PLAUR_vs_RSAD2	0.00130588	2.04315	1.32164	3.15854	0.000872849	0.00103851	0.00130588
IDO1_vs_ITGAV	0.0013194	0.38294	0.213175	0.687902	0.000333685	0.000854661	0.0013194
NR1H3_vs_PLEC	0.00131985	4.00041	1.71656	9.32293	0.00706777	0.000515336	0.00131985
PPP4C_vs_CXCL10	0.00132124	2.18267	1.35548	3.51466	0.000630193	0.000994037	0.00132124
CALM1_vs_CXCL12	0.00132155	0.298206	0.142493	0.624081	0.00574156	0.000649967	0.00132155
CASP7_vs_BTN3A3	0.00132814	1.94735	1.2963	2.92538	0.00135366	0.00109734	0.00132814
PPP3R1_vs_CCL5	0.00132901	1.99527	1.3086	3.04226	0.00100703	0.00107168	0.00132901
HIF1AN_vs_MMP9	0.00132944	2.19671	1.35851	3.55208	0.00266289	0.000999225	0.00132944
DDX58_vs_CXCL11	0.00133359	2.36463	1.39783	4.0001	0.000477386	0.000946696	0.00133359
NTN1_vs_CXCL11	0.0013461	1.95818	1.29846	2.9531	0.00110442	0.00109217	0.0013461
DDX58_vs_VEGFC	0.00135099	0.448628	0.274789	0.732444	0.00296902	0.00100349	0.00135099
NEU1_vs_CXCL11	0.00135124	3.88132	1.6935	8.89559	9.14977e-05	0.000560337	0.00135124
CISH_vs_C5AR1	0.00135276	0.475203	0.301475	0.749042	0.000785716	0.00106334	0.00135276
DDX58_vs_STAT5B	0.00135572	0.475776	0.302035	0.74946	0.00255587	0.0010491	0.00135572
IGF1_vs_BID	0.00136201	5.33528	1.91488	14.8653	0.00987631	0.000331383	0.00136201
PRKX_vs_SOCS5	0.00136359	0.420123	0.247093	0.714319	0.00323836	0.000987717	0.00136359
IL12A_vs_F2R	0.00136981	3.06277	1.54334	6.07808	0.00466243	0.000759436	0.00136981
LGALS9_vs_FADD	0.00137775	0.481393	0.307603	0.753372	0.00231595	0.00109261	0.00137775
ADIPOQ_vs_TPSB2	0.00138168	2.43464	1.41135	4.19989	0.00373451	0.000979295	0.00138168
LST1_vs_C5AR1	0.00140678	0.488384	0.314578	0.758218	0.000909468	0.00112517	0.00140678
CXCL9_vs_CCL2	0.00141	0.424358	0.250723	0.718242	0.000514793	0.00100861	0.00141
MAP3K8_vs_ZC3HAV1	0.00141226	2.27123	1.37252	3.75843	0.00310605	0.00103322	0.00141226
SMAD4_vs_CXCL11	0.0014153	1.91845	1.28584	2.8623	0.00146425	0.00116648	0.0014153
LCN2_vs_DUSP10	0.00141978	0.143058	0.0433262	0.472363	0.0121768	0.000201413	0.00141978
SHARPIN_vs_PELI1	0.00142283	0.0938544	0.021934	0.401598	0.0171539	6.68978e-05	0.00142283
MAP2K4_vs_VEGFC	0.00144093	0.483676	0.309399	0.75612	0.00252525	0.00113881	0.00144093
ZMYND11_vs_CXCL11	0.00144163	2.67803	1.46099	4.90889	0.000338431	0.000915492	0.00144163
ANGPT1_vs_CEACAM1	0.0014435	2.30586	1.37915	3.85526	0.00327225	0.00104653	0.0014435
GNAI3_vs_BTN3A3	0.00144445	2.13658	1.33924	3.40862	0.0028562	0.00111066	0.00144445
ELF1_vs_OAS3	0.00146697	1.93563	1.28856	2.90763	0.00170333	0.00121327	0.00146697
IL1B_vs_APOBEC3G	0.0014786	1.96072	1.29456	2.96967	0.00201771	0.00121268	0.0014786
IL10_vs_CCR7	0.00147889	2.08359	1.32508	3.27629	0.00086675	0.00116144	0.00147889
TRADD_vs_C5AR1	0.00149762	0.498963	0.324856	0.766383	0.00219999	0.00121676	0.00149762
PDCD1_vs_FGF7	0.00150254	0.515863	0.342794	0.77631	0.00193167	0.00124307	0.00150254
SMARCA4_vs_C5AR1	0.00150853	0.385489	0.213941	0.694592	0.00403696	0.000996154	0.00150853
EIF4E_vs_BDKRB2	0.0015114	0.338767	0.17357	0.661194	0.00532798	0.000871681	0.0015114
IDO1_vs_CAV1	0.00151798	0.456092	0.280757	0.740924	0.000713432	0.00114619	0.00151798
CXCL14_vs_PCBP2	0.00151928	2.34389	1.38446	3.96821	0.00350892	0.00109111	0.00151928
CXCL9_vs_ITGA3	0.0015273	0.308684	0.149222	0.63855	0.000198191	0.000809045	0.0015273
CNOT8_vs_TPP2	0.00153684	0.0973285	0.0230259	0.411399	0.0181804	8.35758e-05	0.00153684
DR1_vs_C5AR1	0.00154013	0.494736	0.32006	0.764744	0.0020958	0.00124232	0.00154013
IFIH1_vs_KITLG	0.00154489	0.223925	0.0886725	0.56548	0.00877435	0.000523128	0.00154489
MFN2_vs_TRIM13	0.00155515	0.0312315	0.00364849	0.267345	0.0281406	5.61659e-07	0.00155515
STAT1_vs_FADD	0.00155515	0.0312315	0.00364849	0.267345	0.0281406	5.61659e-07	0.00155515
AHSG_vs_IL4R	0.00155515	32.0189	3.74048	274.086	0.0281406	5.61659e-07	0.00155515
AHSG_vs_DHX58	0.00155515	32.0189	3.74048	274.086	0.0281406	5.61659e-07	0.00155515
AHSG_vs_JAK3	0.00155515	32.0189	3.74048	274.086	0.0281406	5.61659e-07	0.00155515
RXRA_vs_PLEC	0.00155515	32.0189	3.74048	274.086	0.0281406	5.61659e-07	0.00155515
ACAP1_vs_ZC3HAV1	0.00155515	32.0189	3.74048	274.086	0.0281406	5.61659e-07	0.00155515
VASP_vs_SMARCE1	0.00155515	0.0312315	0.00364849	0.267345	0.0281406	5.61659e-07	0.00155515
CTCF_vs_TBK1	0.00155515	0.0312315	0.00364849	0.267345	0.0281406	5.61659e-07	0.00155515
IRAK4_vs_SAMHD1	0.00155515	32.0189	3.74048	274.086	0.0281406	5.61659e-07	0.00155515
HRAS_vs_SHARPIN	0.00155515	32.0189	3.74048	274.086	0.0281406	5.61659e-07	0.00155515
SCAMP5_vs_SAMHD1	0.00155515	32.0189	3.74048	274.086	0.0281406	5.61659e-07	0.00155515
IFIH1_vs_AMACR	0.00155515	0.0312315	0.00364849	0.267345	0.0281406	5.61659e-07	0.00155515
SPINK5_vs_ZC3HAV1	0.00155515	32.0189	3.74048	274.086	0.0281406	5.61659e-07	0.00155515
MAP2K4_vs_CDK9	0.00155515	32.0189	3.74048	274.086	0.0281406	5.61659e-07	0.00155515
EIF4E_vs_OPTN	0.00155515	32.0189	3.74048	274.086	0.0281406	5.61659e-07	0.00155515
EIF4E_vs_SAMHD1	0.00155515	32.0189	3.74048	274.086	0.0281406	5.61659e-07	0.00155515
EIF4E_vs_IFIT3	0.00155515	32.0189	3.74048	274.086	0.0281406	5.61659e-07	0.00155515
EIF4E_vs_LCN2	0.00155515	32.0189	3.74048	274.086	0.0281406	5.61659e-07	0.00155515
PTCH1_vs_ZC3HAV1	0.00155515	32.0189	3.74048	274.086	0.0281406	5.61659e-07	0.00155515
RIPK2_vs_IL1A	0.00155515	0.0312315	0.00364849	0.267345	0.0281406	5.61659e-07	0.00155515
NFKB2_vs_IL1A	0.00155515	0.0312315	0.00364849	0.267345	0.0281406	5.61659e-07	0.00155515
RB1_vs_IL1A	0.00155515	0.0312315	0.00364849	0.267345	0.0281406	5.61659e-07	0.00155515
STAT2_vs_PIAS4	0.00155515	0.0312315	0.00364849	0.267345	0.0281406	5.61659e-07	0.00155515
MID1_vs_PLEC	0.00155515	32.0189	3.74048	274.086	0.0281406	5.61659e-07	0.00155515
IL18_vs_IL1A	0.00155515	0.0312315	0.00364849	0.267345	0.0281406	5.61659e-07	0.00155515
ELF1_vs_TRIM13	0.00155515	0.0312315	0.00364849	0.267345	0.0281406	5.61659e-07	0.00155515
CTSS_vs_IL1A	0.00155515	0.0312315	0.00364849	0.267345	0.0281406	5.61659e-07	0.00155515
CYBB_vs_IL1A	0.00155515	0.0312315	0.00364849	0.267345	0.0281406	5.61659e-07	0.00155515
FCN3_vs_NR3C1	0.00155515	32.0189	3.74048	274.086	0.0281406	5.61659e-07	0.00155515
SYK_vs_IL1A	0.00155515	0.0312315	0.00364849	0.267345	0.0281406	5.61659e-07	0.00155515
SMARCE1_vs_S100A10	0.00155515	32.0189	3.74048	274.086	0.0281406	5.61659e-07	0.00155515
SMARCE1_vs_SIAH2	0.00155515	32.0189	3.74048	274.086	0.0281406	5.61659e-07	0.00155515
SMARCE1_vs_SHARPIN	0.00155515	32.0189	3.74048	274.086	0.0281406	5.61659e-07	0.00155515
SMARCE1_vs_STAT3	0.00155515	32.0189	3.74048	274.086	0.0281406	5.61659e-07	0.00155515
SNAP23_vs_CDK9	0.00155515	32.0189	3.74048	274.086	0.0281406	5.61659e-07	0.00155515
HDAC1_vs_IFI6	0.00155515	32.0189	3.74048	274.086	0.0281406	5.61659e-07	0.00155515
RNF41_vs_SHARPIN	0.00155515	32.0189	3.74048	274.086	0.0281406	5.61659e-07	0.00155515
PIAS3_vs_TRIM13	0.00155515	0.0312315	0.00364849	0.267345	0.0281406	5.61659e-07	0.00155515
IL1A_vs_CCL5	0.00155515	32.0189	3.74048	274.086	0.0281406	5.61659e-07	0.00155515
IL1A_vs_IL6ST	0.00155515	32.0189	3.74048	274.086	0.0281406	5.61659e-07	0.00155515
TRIM14_vs_CR2	0.00155515	0.0312315	0.00364849	0.267345	0.0281406	5.61659e-07	0.00155515
MAP3K12_vs_PLEC	0.00155515	32.0189	3.74048	274.086	0.0281406	5.61659e-07	0.00155515
TYRO3_vs_PTGES2	0.00155515	32.0189	3.74048	274.086	0.0281406	5.61659e-07	0.00155515
MUL1_vs_PELI1	0.00156263	0.440294	0.264834	0.732004	0.00358829	0.00115485	0.00156263
VDR_vs_CCNA2	0.00156375	2.54175	1.4258	4.53113	0.00433999	0.00104905	0.00156375
IFIH1_vs_AKAP10	0.00156691	0.509983	0.335958	0.774154	0.0022448	0.00128389	0.00156691
OAS3_vs_SOCS5	0.00156846	0.474428	0.298831	0.753207	0.00295733	0.00122679	0.00156846
DHX9_vs_CXCL12	0.00157289	0.350613	0.183059	0.67153	0.00495348	0.000947917	0.00157289
RNF5_vs_THBS1	0.00158068	0.284497	0.130441	0.620498	0.00724341	0.000751519	0.00158068
C1QTNF3_vs_BIRC5	0.00158484	2.35558	1.38424	4.00853	0.00388481	0.00113283	0.00158484
TRIM21_vs_MAP3K7	0.00159562	0.401768	0.22808	0.707722	0.00414636	0.00110264	0.00159562
BTN3A2_vs_IRF2	0.0015988	0.155707	0.0490602	0.494183	1.8115e-05	0.000297536	0.0015988
JAK1_vs_IFI27	0.00160251	2.53742	1.42302	4.52456	0.00441904	0.00108049	0.00160251
SRC_vs_CCL5	0.00160308	1.98556	1.29673	3.04028	0.00235721	0.0013038	0.00160308
IL13RA1_vs_SHARPIN	0.00160333	2.07829	1.31935	3.27383	0.00297244	0.00126945	0.00160333
ITCH_vs_C5AR1	0.00160442	0.484442	0.308825	0.759926	0.0025837	0.0012718	0.00160442
EIF4E_vs_ZC3HAV1	0.0016063	5.3986	1.89381	15.3896	0.010119	0.000398698	0.0016063
MAP2K4_vs_BTN3A3	0.00160986	2.06769	1.31657	3.24735	0.00284968	0.00127475	0.00160986
VENTX_vs_AIM2	0.00161294	1.94459	1.28623	2.93993	0.00226163	0.00132443	0.00161294
VDR_vs_CSF2RB	0.00161962	0.241456	0.0997973	0.584193	0.00704109	0.000621093	0.00161962
MAP3K3_vs_C5AR1	0.00162523	0.519745	0.345961	0.780824	0.00180205	0.00136085	0.00162523
GBP2_vs_CXCL11	0.0016287	2.03669	1.30844	3.17029	0.00107055	0.00131754	0.0016287
TREM1_vs_ZBP1	0.00165195	2.00364	1.29963	3.08902	0.00120162	0.00135852	0.00165195
HERC5_vs_C5AR1	0.00165743	0.504658	0.329565	0.772776	0.00127731	0.00136988	0.00165743
TRAFD1_vs_STAT6	0.00166826	5.25535	1.86783	14.7865	0.010725	0.000437905	0.00166826
SH2D1A_vs_SNCA	0.00166922	0.420657	0.24516	0.721781	0.000597104	0.00120126	0.00166922
MAPK1_vs_CXCL11	0.00167608	2.10303	1.32275	3.34359	0.000915593	0.00131458	0.00167608
RNF125_vs_ZBP1	0.00168369	2.12606	1.32792	3.40394	0.000888764	0.00130868	0.00168369
IL10RB_vs_CXCL12	0.00168605	0.499596	0.323992	0.770376	0.00268804	0.00136701	0.00168605
MUL1_vs_OAS2	0.00169164	1.9507	1.28539	2.96037	0.00136829	0.00139309	0.00169164
CTCF_vs_OAS2	0.00169514	1.91724	1.27696	2.87856	0.0016057	0.00141096	0.00169514
IFIT3_vs_ITGAV	0.00170045	0.496716	0.320854	0.768971	0.00265347	0.00137376	0.00170045
IL1B_vs_ELAVL1	0.00170527	7.078	2.08421	24.0369	0.0124753	0.000251662	0.00170527
IL1B_vs_TRAF5	0.00170694	1.96252	1.28785	2.99063	0.00141689	0.0014255	0.00170694
DDX58_vs_CCL2	0.00171348	0.441119	0.264483	0.735723	0.000763155	0.00130734	0.00171348
DDX58_vs_COPS5	0.00171814	0.520337	0.34587	0.78281	0.00207017	0.0014341	0.00171814
TREM1_vs_SLAMF7	0.00172326	1.91322	1.27516	2.87057	0.00185052	0.00143586	0.00172326
CXCL9_vs_STAT3	0.00172747	0.365175	0.194468	0.685729	0.000387365	0.0010965	0.00172747
FPR1_vs_CEACAM1	0.00174049	1.95049	1.28391	2.96315	0.00145417	0.00145024	0.00174049
CXCL10_vs_GJA1	0.00174159	0.522948	0.348516	0.784684	0.00217316	0.00145287	0.00174159
LTBR_vs_ATF3	0.00174252	0.398081	0.223642	0.708581	0.00473443	0.0011897	0.00174252
CALCOCO2_vs_AMFR	0.00174324	4.44484	1.74696	11.3092	0.00920642	0.000610622	0.00174324
RHBDF2_vs_CCL5	0.0017504	1.90661	1.27275	2.85615	0.00203016	0.00146075	0.0017504
C2_vs_TPST1	0.00175064	0.515086	0.339968	0.780408	0.00242109	0.00144868	0.00175064
PPP4C_vs_SREBF2	0.001758	0.100126	0.0236794	0.423374	0.0192741	0.000110859	0.001758
CTLA4_vs_VENTX	0.00177258	0.524342	0.349793	0.785992	0.00184305	0.00148707	0.00177258
IFIT3_vs_THBS1	0.00177834	0.519946	0.344991	0.783626	0.00212008	0.00148622	0.00177834
IDO1_vs_PRKRA	0.0017795	0.314228	0.152019	0.649518	0.00024958	0.000972542	0.0017795
KCNJ8_vs_AKT1	0.00178155	3.84551	1.652	8.95156	0.00849952	0.00076435	0.00178155
PPP4C_vs_TNFAIP3	0.00178692	0.0947855	0.0216105	0.415737	0.0180766	9.73063e-05	0.00178692
TSC1_vs_BTN3A3	0.00179118	2.42987	1.39182	4.24213	0.00468508	0.00126094	0.00179118
IFNGR1_vs_SHARPIN	0.00179253	2.03925	1.30385	3.18946	0.00290417	0.00144736	0.00179253
BTN3A1_vs_IL6ST	0.00179507	0.519722	0.344624	0.783784	0.00158012	0.00149492	0.00179507
VENTX_vs_P2RY14	0.00181282	2.14578	1.32812	3.46682	0.000928369	0.00141349	0.00181282
CXCL11_vs_PIK3R1	0.00182013	0.525659	0.35087	0.787521	0.00170645	0.00152275	0.00182013
BTK_vs_SLAMF7	0.00182026	1.8922	1.26728	2.82529	0.00204426	0.00152792	0.00182026
ABCA1_vs_CD27	0.00183321	3.72384	1.62869	8.51422	0.000150524	0.00082458	0.00183321
CASP8_vs_TPST1	0.00184078	0.526526	0.351662	0.788343	0.00200238	0.00154664	0.00184078
ITGB2_vs_CXCL11	0.00184511	2.171	1.33282	3.5363	0.000904348	0.00143257	0.00184511
TRAIP_vs_AZI2	0.0018583	0.523883	0.348662	0.787161	0.00212495	0.00155754	0.0018583
TRIM27_vs_RCAN1	0.00188252	0.196378	0.0703603	0.548098	0.0117287	0.000536827	0.00188252
IDO1_vs_PELI1	0.00188396	0.474131	0.296148	0.759079	0.00100857	0.00148289	0.00188396
MAVS_vs_BTN3A3	0.00188547	3.1633	1.53007	6.53986	0.000275679	0.00104094	0.00188547
TSC22D3_vs_HMGB3	0.00189005	1.93662	1.27635	2.93845	0.00226209	0.00159258	0.00189005
CXCL14_vs_IRF7	0.00189124	1.94676	1.27878	2.96367	0.00262578	0.00156893	0.00189124
TRAF5_vs_NR4A3	0.00190412	0.389242	0.214554	0.706158	0.00528945	0.00128275	0.00190412
HRAS_vs_SOCS5	0.00191104	0.354842	0.184454	0.682626	0.00559503	0.00118693	0.00191104
RSAD2_vs_TPST1	0.00193336	0.52598	0.350404	0.789531	0.00183363	0.00162267	0.00193336
IFIT2_vs_TPST1	0.00195997	0.526769	0.351076	0.790386	0.00201722	0.00165137	0.00195997
LY86_vs_CXCL11	0.00197115	1.89114	1.26316	2.83133	0.00185422	0.00165709	0.00197115
CXCL9_vs_DDX3X	0.00201773	0.419144	0.241349	0.727916	0.000698954	0.00145162	0.00201773
HERC5_vs_PLEC	0.00202034	4.33751	1.70876	11.0103	0.0101112	0.00075154	0.00202034
TNFAIP3_vs_OAS2	0.00204242	1.90588	1.26499	2.87146	0.00261158	0.00171543	0.00204242
BDKRB2_vs_RORA	0.00204504	1.92395	1.26928	2.91627	0.0017966	0.0017288	0.00204504
CXCL14_vs_CALM1	0.00204651	2.3297	1.3609	3.98818	0.00461478	0.00150028	0.00204651
VDR_vs_CXCL11	0.00205889	1.88772	1.26019	2.82774	0.00193258	0.00173588	0.00205889
PTGES2_vs_TPST1	0.00206151	0.231267	0.0911226	0.586949	0.0102373	0.000772816	0.00206151
SNX27_vs_E2F1	0.00208317	2.48261	1.3914	4.42958	0.00534979	0.00145239	0.00208317
IFNGR1_vs_CXCL10	0.0021049	1.8774	1.2566	2.80489	0.00250688	0.00177859	0.0021049
IFIT2_vs_C5AR1	0.00210627	0.515984	0.338426	0.786699	0.00288826	0.00176473	0.00210627
FCN3_vs_ZBP1	0.00211551	1.88912	1.25919	2.83419	0.00222429	0.00179241	0.00211551
ABCA1_vs_SLAMF7	0.00211805	4.10575	1.66798	10.1064	0.000131097	0.000854717	0.00211805
IL1B_vs_MMP9	0.00212066	2.19037	1.32837	3.61171	0.00437359	0.00162644	0.00212066
OTUD7B_vs_CXCL11	0.00214052	1.87068	1.25415	2.7903	0.00215299	0.0018095	0.00214052
BTN3A1_vs_TPP2	0.00214127	0.506796	0.328387	0.782133	0.00342348	0.00175794	0.00214127
FCGR2A_vs_CCL5	0.00214209	2.09675	1.30692	3.36391	0.00385515	0.00169782	0.00214209
DDIT3_vs_PPP3CA	0.00214321	0.401389	0.2241	0.718935	0.00538602	0.00149702	0.00214321
DDX58_vs_DMBT1	0.00215675	0.194862	0.0685394	0.554007	0.012029	0.000627119	0.00215675
CFB_vs_PCBP1	0.00216701	9.58905	2.26067	40.6738	0.0210298	0.00016873	0.00216701
CFB_vs_DHCR24	0.00216701	9.58905	2.26067	40.6738	0.0210298	0.00016873	0.00216701
MSR1_vs_PLEC	0.0021725	6.64307	1.97966	22.2919	0.0145625	0.000395093	0.0021725
IGF1_vs_GZMM	0.00217298	1.93593	1.26901	2.95336	0.00165473	0.00180486	0.00217298
CTSD_vs_GAS6	0.00217625	0.19995	0.0714319	0.559692	0.0126094	0.000660489	0.00217625
BTN3A2_vs_THBS1	0.00217666	0.450073	0.270128	0.749888	0.00101083	0.00169855	0.00217666
ILF3_vs_ITGA3	0.00217809	0.522817	0.345328	0.791529	0.00287826	0.00183328	0.00217809
DDX58_vs_FCGR2A	0.00218405	0.513301	0.335046	0.786394	0.00301205	0.00182525	0.00218405
ABCA1_vs_MST1R	0.00219139	2.4346	1.37771	4.30227	0.000730799	0.00156411	0.00219139
IDO1_vs_PTAFR	0.00224577	0.52405	0.346236	0.793184	0.0018545	0.00188317	0.00224577
NR4A3_vs_MALT1	0.00224903	2.61134	1.41071	4.8338	0.00630376	0.00151296	0.00224903
CXCL9_vs_TSC22D3	0.00225176	0.485951	0.305853	0.772097	0.00128537	0.00180874	0.00225176
HIF1AN_vs_TRIM45	0.00226736	1.94816	1.26963	2.98933	0.00168912	0.0018924	0.00226736
PTPRC_vs_FGF7	0.00226831	0.261201	0.110317	0.618455	0.00934736	0.00101758	0.00226831
IL32_vs_CXCL12	0.00227066	0.485374	0.30514	0.772063	0.00397621	0.00182102	0.00227066
IL12A_vs_IFIH1	0.00227241	2.86889	1.45809	5.64472	0.00686256	0.00140438	0.00227241
IFIH1_vs_C5AR1	0.00228499	0.519321	0.340877	0.791175	0.00295152	0.00193513	0.00228499
OAS2_vs_MARCH5	0.00228692	0.533251	0.356013	0.798724	0.00245947	0.00194449	0.00228692
BTN3A2_vs_NR3C1	0.00228745	0.513797	0.334927	0.788193	0.00322186	0.00191008	0.00228745
PRKX_vs_CXCL11	0.0022894	2.26636	1.33962	3.83422	0.00094159	0.00172862	0.0022894
ELF1_vs_IFNAR1	0.00229241	1.87541	1.2519	2.80944	0.00246464	0.0019504	0.00229241
ILF3_vs_PRKX	0.0022994	0.396613	0.218852	0.718758	0.00609606	0.00159117	0.0022994
HDAC1_vs_CTSB	0.00231165	9.94307	2.26915	43.5689	0.0203895	0.000170403	0.00231165
BTN3A2_vs_TOLLIP	0.00232355	0.508515	0.329069	0.785814	0.00162538	0.00193352	0.00232355
VDR_vs_CD46	0.00232387	9.34093	2.21748	39.3477	0.0219836	0.000199753	0.00232387
NOD2_vs_NLRP3	0.00232711	0.519541	0.340857	0.791896	0.00336065	0.00194984	0.00232711
ECSIT_vs_IFI27	0.00232836	2.3466	1.35514	4.06345	0.00534443	0.00171341	0.00232836
CFB_vs_THBS1	0.00232953	0.532713	0.355162	0.799026	0.00223937	0.00198929	0.00232953
LGALS9_vs_TPST1	0.00234224	0.46821	0.287195	0.763318	0.00437752	0.00185092	0.00234224
CD300A_vs_MALT1	0.00236057	1.89181	1.25432	2.85331	0.00218683	0.00201491	0.00236057
SIVA1_vs_VEGFC	0.00236103	0.357839	0.1845	0.694031	0.0074399	0.00149925	0.00236103
IGF1_vs_TRIM45	0.00236105	2.12686	1.30761	3.45939	0.00471863	0.00185367	0.00236105
DCN_vs_MMP9	0.00237044	2.02939	1.28576	3.2031	0.00141041	0.00192202	0.00237044
CASP6_vs_VEGFC	0.00237752	0.292254	0.132177	0.6462	0.00895182	0.00122488	0.00237752
S100A12_vs_ZBP1	0.00241165	1.88689	1.25206	2.84359	0.00297418	0.00205249	0.00241165
SYK_vs_NFIL3	0.00242122	0.525586	0.346833	0.796464	0.00309028	0.00206111	0.00242122
NFKB1_vs_RSAD2	0.00242516	1.92636	1.26098	2.94285	0.00186503	0.00203487	0.00242516
DDX21_vs_CXCL12	0.00242957	0.484454	0.303242	0.773954	0.00437209	0.00195778	0.00242957
ADIPOQ_vs_MMP9	0.00243409	26.4301	3.18156	219.562	0.0343183	4.66638e-06	0.00243409
SERPING1_vs_HP	0.00243409	0.0378357	0.00455452	0.314311	0.0343183	4.66638e-06	0.00243409
CXCR1_vs_SYP	0.00243584	2.58551	1.39893	4.77855	0.00671507	0.00165969	0.00243584
HRAS_vs_RCAN1	0.00243868	0.103183	0.0237538	0.448208	0.0212221	0.000195356	0.00243868
IRF2_vs_RCAN1	0.00243868	0.103183	0.0237538	0.448208	0.0212221	0.000195356	0.00243868
HSF1_vs_C5AR1	0.00243868	0.103183	0.0237538	0.448208	0.0212221	0.000195356	0.00243868
NR1H3_vs_CSF2RB	0.00243868	0.103183	0.0237538	0.448208	0.0212221	0.000195356	0.00243868
PLK1_vs_C5AR1	0.00244174	0.477328	0.295863	0.770093	0.00443355	0.00194096	0.00244174
TNFRSF1B_vs_PTGES2	0.00244283	2.8163	1.44157	5.50204	0.00740978	0.00154285	0.00244283
SERPINB9_vs_SOCS5	0.00245511	0.527172	0.348359	0.797771	0.00206176	0.00208613	0.00245511
IRF3_vs_CXCL11	0.00251974	2.63836	1.40597	4.95096	0.000653943	0.00169632	0.00251974
IFIH1_vs_RNASEL	0.00253404	0.158477	0.0479313	0.523978	0.0163313	0.000532446	0.00253404
ADRB2_vs_LY9	0.0025368	2.11486	1.30047	3.43925	0.00131611	0.00201595	0.0025368
NFKB1_vs_OAS2	0.00253858	1.9065	1.25397	2.89859	0.00354755	0.00214208	0.00253858
IGF1_vs_CEACAM1	0.00255197	1.89109	1.25013	2.86067	0.00324285	0.00216954	0.00255197
OAS3_vs_C5AR1	0.00255802	0.477399	0.295276	0.771854	0.00485799	0.00204125	0.00255802
SIAH2_vs_CXCL11	0.00256874	4.02307	1.62768	9.94368	0.000196618	0.0011282	0.00256874
HDAC2_vs_CCL5	0.00257933	1.92557	1.2575	2.94858	0.0037258	0.00216386	0.00257933
ITCH_vs_TPST1	0.0025954	0.500298	0.318795	0.785139	0.00411622	0.0021455	0.0025954
MAP2K4_vs_CD36	0.0026014	0.344035	0.171787	0.688993	0.00848651	0.00160226	0.0026014
TRIM14_vs_TRIM62	0.00262053	0.501507	0.319928	0.786145	0.00434531	0.00215913	0.00262053
HMGN2_vs_IFI27	0.00262198	1.86494	1.24267	2.7988	0.00297238	0.00224792	0.00262198
CD36_vs_CEACAM1	0.00262938	1.91523	1.2541	2.92488	0.00371564	0.00221898	0.00262938
JAK1_vs_OAS2	0.00262977	1.96399	1.26513	3.0489	0.00182169	0.00219732	0.00262977
MFN2_vs_OAS2	0.00264092	1.90624	1.25182	2.9028	0.00209052	0.00223233	0.00264092
APOBEC3B_vs_PLEC	0.00266029	3.08752	1.47984	6.44176	0.00918309	0.00154677	0.00266029
SIGLEC1_vs_CXCL11	0.00266289	1.87317	1.24378	2.82104	0.00352564	0.00226841	0.00266289
LY86_vs_IL2RG	0.00266473	1.84923	1.2382	2.76178	0.00278172	0.00229153	0.00266473
TRIM26_vs_ANKRD17	0.00267625	0.368666	0.192201	0.707146	0.00721779	0.00176955	0.00267625
ATG9A_vs_GLRX	0.00269006	0.160667	0.0486778	0.5303	0.0169195	0.000590794	0.00269006
ELF1_vs_ELAVL1	0.00269569	1.96253	1.2634	3.04852	0.00365163	0.00225109	0.00269569
TNFAIP3_vs_TRIM22	0.00271309	1.8709	1.2423	2.81759	0.00252557	0.0023323	0.00271309
ANGPT1_vs_IRF4	0.00272622	1.93773	1.25722	2.98657	0.00194574	0.00227955	0.00272622
PIAS4_vs_IL23A	0.00274039	0.276551	0.119268	0.641253	0.0112316	0.00135231	0.00274039
IL1B_vs_SIGIRR	0.00274887	6.49648	1.90882	22.1101	0.0159715	0.000563013	0.00274887
ADIPOQ_vs_CD27	0.00275579	6.2516	1.88307	20.7547	0.0169129	0.000605223	0.00275579
G3BP1_vs_CXCL12	0.00276373	0.526305	0.345686	0.801296	0.0038159	0.00234766	0.00276373
FCGR2A_vs_ZC3HAV1	0.00276374	1.87361	1.24196	2.82652	0.00321947	0.00238023	0.00276374
ELF1_vs_OAS2	0.00277567	1.85389	1.23721	2.77794	0.00308462	0.00238634	0.00277567
SYK_vs_KLK1	0.00278417	0.296948	0.133996	0.658068	0.0098593	0.00149276	0.00278417
C1QTNF3_vs_HMGB3	0.00278864	2.6499	1.39898	5.01936	0.00777632	0.00187878	0.00278864
EPS8_vs_CD27	0.00279173	2.23506	1.3192	3.78676	0.00121513	0.00215808	0.00279173
DDX58_vs_PIAS1	0.002809	0.495141	0.312235	0.785193	0.00482215	0.00229921	0.002809
UBE2V2_vs_SOCS5	0.00285417	0.525995	0.34487	0.802247	0.00401553	0.00242075	0.00285417
BTN3A1_vs_MARCH5	0.00287303	0.509759	0.327312	0.793904	0.00195049	0.00240193	0.00287303
DICER1_vs_IL23A	0.00287618	0.45042	0.266594	0.760999	0.00586118	0.00222258	0.00287618
DDX58_vs_NR3C1	0.0028765	0.50034	0.317331	0.788893	0.00480065	0.00237109	0.0028765
ABCA1_vs_ATG9A	0.0028797	4.05364	1.61474	10.1763	0.0128827	0.0012412	0.0028797
TRIM22_vs_TPST1	0.0028817	0.541139	0.361335	0.810417	0.00326946	0.00248061	0.0028817
STAT5A_vs_MST1R	0.00291089	2.53355	1.37381	4.67233	0.000921156	0.0020856	0.00291089
CFB_vs_IL1A	0.00291719	0.111823	0.0264226	0.473249	0.0241659	0.000308719	0.00291719
NTN1_vs_IL1A	0.00291719	0.111823	0.0264226	0.473249	0.0241659	0.000308719	0.00291719
MAP2K4_vs_PLSCR1	0.00291719	8.94267	2.11305	37.8464	0.0241659	0.000308719	0.00291719
ATG9A_vs_TPST1	0.00292862	0.415131	0.232623	0.740829	0.00692715	0.00214607	0.00292862
BTN3A2_vs_FADD	0.00292961	0.457877	0.273683	0.766036	0.00135703	0.00229321	0.00292961
RIPK2_vs_IL23A	0.00292999	0.103137	0.0230907	0.460671	0.0219789	0.000256469	0.00292999
NFKB1_vs_PLEC	0.00293781	4.0573	1.61217	10.2109	0.0129528	0.00127142	0.00293781
CREB1_vs_TPST1	0.00293851	0.394823	0.214006	0.728413	0.000935225	0.00210803	0.00293851
BDKRB2_vs_NRIP1	0.00295134	8.86308	2.10298	37.3537	0.0244771	0.000320456	0.00295134
PPP3R1_vs_RANBP9	0.00295458	1.87912	1.23969	2.84837	0.00370997	0.00254538	0.00295458
ARRB2_vs_CCL5	0.00295879	1.8467	1.23229	2.76745	0.00292234	0.00255055	0.00295879
PLAUR_vs_OAS2	0.0029775	1.85657	1.2342	2.79279	0.00355645	0.00256753	0.0029775
IL2RG_vs_PELI1	0.0029777	0.512615	0.329821	0.796717	0.00201234	0.00249294	0.0029777
CNOT8_vs_CXCL12	0.00297977	0.51659	0.334067	0.798838	0.00453761	0.00250848	0.00297977
CD200_vs_CXCL11	0.0030057	1.98363	1.26175	3.11852	0.00192808	0.00249714	0.0030057
HDAC1_vs_CXCL10	0.00300878	1.83074	1.22781	2.72976	0.0030771	0.00259862	0.00300878
FPR1_vs_CD37	0.00301213	2.39809	1.34552	4.27408	0.00710887	0.0022168	0.00301213
SREBF1_vs_SQSTM1	0.00302101	6.17967	1.85445	20.5928	0.0175961	0.00069316	0.00302101
MARCH5_vs_CCL5	0.00302504	1.8384	1.22927	2.74936	0.00330099	0.00261211	0.00302504
CXCL14_vs_AIP	0.00303899	2.17921	1.3019	3.6477	0.00589462	0.00238052	0.00303899
IFIT2_vs_CXCL12	0.00304321	0.534207	0.352871	0.80873	0.00260346	0.00261552	0.00304321
TRIM25_vs_CCL5	0.0030479	1.84503	1.23038	2.76672	0.00337251	0.00263745	0.0030479
DDX58_vs_BCL10	0.0030505	0.53129	0.349639	0.807316	0.00255457	0.00262393	0.0030505
SMAD6_vs_COLEC12	0.00305366	0.488574	0.304169	0.784777	0.00516123	0.00248988	0.00305366
CD53_vs_CXCL12	0.0030563	0.538652	0.357697	0.81115	0.00388671	0.00262457	0.0030563
VASP_vs_RBCK1	0.00305635	1.9135	1.2455	2.93978	0.00393351	0.00261573	0.00305635
ACHE_vs_NOX4	0.00306079	0.505995	0.322367	0.794223	0.00203274	0.00257881	0.00306079
EPOR_vs_PLEC	0.0030632	4.01513	1.60007	10.0754	0.0133821	0.00134903	0.0030632
SKP2_vs_TPST1	0.00306484	0.517571	0.334695	0.80037	0.00465606	0.00258754	0.00306484
ULK1_vs_OAS2	0.00307907	1.86719	1.23482	2.82339	0.00397268	0.00264831	0.00307907
TRIM21_vs_THBS1	0.00308999	0.526186	0.34388	0.805141	0.00240356	0.00264789	0.00308999
IL12A_vs_CXCL11	0.00309384	2.04979	1.27406	3.29785	0.00546655	0.0025183	0.00309384
RARRES2_vs_S100A10	0.00309764	2.04236	1.27242	3.27817	0.00552839	0.00252796	0.00309764
BTN3A2_vs_TPP2	0.0030979	0.543828	0.363221	0.814241	0.00350224	0.00267644	0.0030979
ELF1_vs_C5AR1	0.00311088	0.439439	0.254782	0.757928	0.00624819	0.00238685	0.00311088
PIK3C3_vs_ISG20	0.00312045	1.83271	1.22639	2.73881	0.00330344	0.00271028	0.00312045
BTN3A2_vs_CXCL2	0.00312378	0.525664	0.343147	0.80526	0.00442341	0.00266046	0.00312378
CASP8_vs_C5AR1	0.0031419	0.528708	0.34637	0.807034	0.00413273	0.00269753	0.0031419
IDO1_vs_CORO2A	0.00314888	0.527536	0.34506	0.806511	0.00238213	0.00267794	0.00314888
RAC2_vs_CXCL12	0.0031584	0.546156	0.365513	0.816076	0.0033841	0.00273375	0.0031584
VASP_vs_SHARPIN	0.0031674	1.98449	1.25881	3.12851	0.00522609	0.00263665	0.0031674
CXCL10_vs_NFKBIA	0.00317651	0.50248	0.318092	0.793754	0.00197278	0.00263901	0.00317651
ATF2_vs_C5AR1	0.00318524	0.48894	0.303912	0.786617	0.00531896	0.00260579	0.00318524
MAPK1_vs_AZI2	0.00318603	0.111532	0.0259611	0.479153	0.024522	0.0003508	0.00318603
STAT2_vs_NFKBIB	0.00318627	0.485243	0.300091	0.78463	0.00581506	0.00259177	0.00318627
IL12A_vs_FZD1	0.00319549	2.32587	1.32705	4.07649	0.00716184	0.00241183	0.00319549
TBKBP1_vs_CDK9	0.00320008	6.09009	1.83207	20.2444	0.0182487	0.000767562	0.00320008
TNFSF9_vs_AIM2	0.00320017	1.87062	1.23352	2.83678	0.00268188	0.00275232	0.00320017
IRF2_vs_CXCL11	0.00320297	2.35115	1.33168	4.15108	0.00118557	0.00239665	0.00320297
CXCR3_vs_RUNX3	0.00322978	0.333967	0.160959	0.692934	0.000639375	0.00202258	0.00322978
NKIRAS2_vs_GSK3A	0.00323457	5.95515	1.81593	19.5293	0.0188967	0.000805749	0.00323457
CXCL9_vs_GJA1	0.00324407	0.402428	0.219521	0.737737	0.00102537	0.00232585	0.00324407
ISG20_vs_TBKBP1	0.00325913	0.517118	0.333269	0.802389	0.00231155	0.00276181	0.00325913
BTN3A2_vs_GLRX	0.00326579	0.281956	0.121293	0.655433	0.0124416	0.00168704	0.00326579
BTN3A3_vs_CSF2RB	0.00327795	0.111754	0.0259338	0.481568	0.0246989	0.000364556	0.00327795
RSAD2_vs_TPP2	0.00328436	0.547196	0.366069	0.817944	0.00338602	0.00284956	0.00328436
BIRC3_vs_CXCL11	0.00330107	1.88575	1.23515	2.87905	0.00456063	0.00282704	0.00330107
CXCL9_vs_PRMT1	0.00331362	0.337239	0.163274	0.696558	0.000646263	0.00205449	0.00331362
HDAC1_vs_CXCL12	0.00332684	0.462472	0.276372	0.773886	0.0063519	0.00263153	0.00332684
EGR1_vs_CTSB	0.00333002	2.31324	1.32142	4.0495	0.00740935	0.00251933	0.00333002
CXCL9_vs_VEGFC	0.00333972	0.534274	0.351514	0.812054	0.00454653	0.00286785	0.00333972
CASP6_vs_PELI1	0.00336861	0.529294	0.345932	0.809846	0.00462159	0.00289383	0.00336861
SKP2_vs_TPP2	0.00338719	0.484157	0.298043	0.786488	0.00600198	0.00275902	0.00338719
DHX58_vs_C5AR1	0.00340585	0.51784	0.333362	0.804406	0.00241677	0.00290696	0.00340585
BTN3A1_vs_NFIL3	0.00341584	0.522022	0.337822	0.806658	0.00249131	0.00291221	0.00341584
IDO1_vs_ATF3	0.0034233	0.501219	0.315615	0.795974	0.00207616	0.00284093	0.0034233
TNIP1_vs_CXCL10	0.00342904	1.83184	1.22129	2.74761	0.00408493	0.0029736	0.00342904
NEU1_vs_C1QTNF3	0.00342979	0.334006	0.160243	0.69619	0.0109264	0.00211127	0.00342979
LGALS9_vs_NFKBIB	0.00344086	0.542209	0.359799	0.817098	0.00435177	0.00298692	0.00344086
IL1B_vs_INPP5D	0.00344114	1.8482	1.22469	2.78914	0.00318097	0.00299561	0.00344114
VEGFA_vs_SERPINE1	0.00344474	0.549194	0.367555	0.820596	0.00392051	0.00300253	0.00344474
PPP1CA_vs_SERPINE1	0.00344556	0.371048	0.190945	0.721028	0.00962002	0.00232598	0.00344556
DDX58_vs_TPST1	0.00344598	0.543405	0.361101	0.817745	0.00426245	0.00298951	0.00344598
TRIM24_vs_C5AR1	0.00345597	0.546022	0.363965	0.819144	0.00325998	0.0030127	0.00345597
PPARGC1A_vs_P2RX7	0.00346024	3.95855	1.5738	9.95686	0.0143081	0.00158118	0.00346024
PRKACA_vs_MAPK1	0.00346474	0.35447	0.176839	0.710529	0.0102939	0.002249	0.00346474
SIGLEC9_vs_VENTX	0.00346659	0.115184	0.0270415	0.490631	0.0258843	0.000424264	0.00346659
ABCA1_vs_TRIM5	0.00346821	1.83881	1.22222	2.76646	0.00419249	0.00301277	0.00346821
HSF1_vs_SIAH2	0.00347254	0.461168	0.274427	0.774983	0.00695886	0.0027494	0.00347254
CXCL10_vs_CXCL12	0.00347282	0.484266	0.297772	0.787561	0.00646151	0.00282583	0.00347282
TRIM38_vs_AIMP1	0.00347448	0.288656	0.125447	0.664199	0.000474621	0.0019087	0.00347448
NAMPT_vs_CCL5	0.0034786	1.86463	1.22768	2.83204	0.00436658	0.00300753	0.0034786
UCP2_vs_CXCL12	0.00347973	0.167784	0.050666	0.555632	0.0192462	0.000888164	0.00347973
WDR62_vs_CXCL11	0.00348536	1.9132	1.23801	2.95664	0.00524181	0.00297429	0.00348536
EGR1_vs_MX1	0.00348961	2.19455	1.2951	3.71869	0.00160158	0.00275527	0.00348961
DUSP1_vs_CEBPB	0.00349334	1.89249	1.23345	2.90366	0.0048581	0.00299443	0.00349334
SIGLEC9_vs_TRPV2	0.00349943	2.70564	1.38717	5.27728	0.00959703	0.00235536	0.00349943
FPR1_vs_MALT1	0.00349952	1.83866	1.22171	2.76718	0.00369478	0.00306617	0.00349952
GBP2_vs_ITGAV	0.00350448	0.391959	0.209017	0.735022	0.0010322	0.00247057	0.00350448
ADAM10_vs_CCL5	0.00354578	1.94066	1.24281	3.03035	0.0054779	0.00299354	0.00354578
PPP4C_vs_MAFB	0.00355985	0.287836	0.124583	0.665018	0.0133541	0.00189306	0.00355985
CNOT8_vs_VEGFC	0.0035875	0.172381	0.0528023	0.562761	0.0201563	0.000960762	0.0035875
CCNT1_vs_PLEC	0.00360102	5.90926	1.78686	19.5424	0.0196537	0.000939531	0.00360102
TRAIP_vs_PLEC	0.00360102	5.90926	1.78686	19.5424	0.0196537	0.000939531	0.00360102
STAT5B_vs_PLEC	0.00360102	5.90926	1.78686	19.5424	0.0196537	0.000939531	0.00360102
IFIH1_vs_SCARB1	0.0036127	0.549367	0.366996	0.822364	0.00371463	0.00315691	0.0036127
TREM1_vs_PDCD1	0.00361708	1.87518	1.22779	2.8639	0.00292109	0.0031319	0.00361708
DDX58_vs_CNOT4	0.00361784	0.508349	0.32228	0.801846	0.00582418	0.0030327	0.00361784
CXCL14_vs_DHX9	0.00364044	2.02271	1.25811	3.25197	0.00628948	0.00301117	0.00364044
CXCL9_vs_HNRNPL	0.00364747	0.292992	0.128061	0.670341	0.000486499	0.00198943	0.00364747
ITCH_vs_CCL5	0.00365109	1.83175	1.21794	2.75491	0.00440126	0.00317975	0.00365109
ADIPOQ_vs_TPP2	0.00367442	8.88429	2.035	38.7866	0.025487	0.000437869	0.00367442
TRIB2_vs_CXCL12	0.00368177	0.549095	0.36639	0.822908	0.00413767	0.0032207	0.00368177
ATG9A_vs_IFI27	0.00368713	3.27717	1.47079	7.30208	0.0116767	0.00210379	0.00368713
SYK_vs_CXCL11	0.00369576	2.17642	1.28741	3.67932	0.00170213	0.002926	0.00369576
CHUK_vs_MAPK1	0.00371193	8.41681	1.99639	35.4855	0.0271915	0.000497904	0.00371193
SPP1_vs_IFI27	0.00371733	1.89691	1.23085	2.92339	0.00287095	0.0032207	0.00371733
HSF1_vs_PIN1	0.00372695	0.168916	0.0507881	0.561795	0.0197831	0.000980403	0.00372695
IFRD1_vs_PARD3	0.00373906	2.81312	1.3981	5.66026	0.0107192	0.00245113	0.00373906
IL12A_vs_OAS1	0.00373913	3.89409	1.55344	9.76154	0.0151318	0.00176252	0.00373913
XIAP_vs_C5AR1	0.0037492	0.544652	0.361147	0.821398	0.00397442	0.0032862	0.0037492
TRIM23_vs_FFAR2	0.00375336	0.115375	0.0267819	0.497028	0.026335	0.000474824	0.00375336
IL23A_vs_FFAR2	0.00375336	0.115375	0.0267819	0.497028	0.026335	0.000474824	0.00375336
LTB4R_vs_FFAR2	0.00375336	0.115375	0.0267819	0.497028	0.026335	0.000474824	0.00375336
PIAS2_vs_FFAR2	0.00375336	0.115375	0.0267819	0.497028	0.026335	0.000474824	0.00375336
MAPKAPK2_vs_C5AR1	0.00375822	0.173356	0.0529884	0.567149	0.0205685	0.0010294	0.00375822
DDIT3_vs_IL6	0.00375822	0.173356	0.0529884	0.567149	0.0205685	0.0010294	0.00375822
IL32_vs_LST1	0.00376155	0.21569	0.0764206	0.608765	0.0168253	0.001425	0.00376155
ELANE_vs_TP73	0.00378387	5.81375	1.76612	19.1378	0.0203881	0.00102967	0.00378387
CASP8_vs_VEGFC	0.00378592	0.417354	0.231005	0.754028	0.00893129	0.00281389	0.00378592
IDO1_vs_TNK1	0.00378648	0.550698	0.367733	0.824696	0.00368361	0.00330821	0.00378648
COLEC12_vs_CD27	0.00380309	1.88152	1.22631	2.88679	0.00291146	0.00328614	0.00380309
ANGPT1_vs_ZBP1	0.00380596	1.87858	1.22565	2.87934	0.00526336	0.00327859	0.00380596
OAS2_vs_DMBT1	0.00385985	0.217036	0.0769985	0.611762	0.0171345	0.00148262	0.00385985
OAS1_vs_DMBT1	0.00385985	0.217036	0.0769985	0.611762	0.0171345	0.00148262	0.00385985
TNFAIP3_vs_CCL5	0.00386165	1.8397	1.21661	2.7819	0.00464765	0.00336303	0.00386165
REST_vs_OAS2	0.00386347	1.81593	1.21151	2.72189	0.00440332	0.00338131	0.00386347
STAT1_vs_THBS1	0.00386871	0.507033	0.319819	0.803839	0.00605021	0.00324998	0.00386871
CASP7_vs_LGALS9	0.00387909	2.27997	1.30318	3.98892	0.00765722	0.00299989	0.00387909
RAB11A_vs_CXCL12	0.00387914	0.48099	0.292686	0.790442	0.00681501	0.00317399	0.00387914
OAS2_vs_FADD	0.00388034	0.541619	0.357229	0.821186	0.00511377	0.00336947	0.00388034
LGALS9_vs_TNFSF9	0.00389004	0.170679	0.0513928	0.566837	0.0202945	0.00104911	0.00389004
CXCL9_vs_DHX9	0.00389662	0.295542	0.129168	0.676216	0.0005431	0.00216168	0.00389662
IL10_vs_PIAS2	0.00391196	2.03199	1.25529	3.28927	0.00648979	0.00323072	0.00391196
EIF4E_vs_NR4A3	0.00392705	0.417104	0.230229	0.755665	0.00908266	0.00292102	0.00392705
PIAS2_vs_NOX4	0.00392941	0.52821	0.342304	0.815083	0.00546822	0.00339003	0.00392941
AIP_vs_CXCL12	0.00393824	0.428321	0.240679	0.762254	0.00873051	0.00298307	0.00393824
PTCH1_vs_ZBP1	0.00394864	1.90521	1.22907	2.95331	0.00284733	0.00338404	0.00394864
IFNGR1_vs_HMGB3	0.00394899	2.23558	1.29359	3.86352	0.0018219	0.0031595	0.00394899
NOX1_vs_RNASEL	0.00396014	8.34152	1.97054	35.3106	0.0278325	0.000555814	0.00396014
TNFRSF12A_vs_CXCL10	0.00396315	1.85878	1.2192	2.83388	0.00311643	0.0034294	0.00396315
IDO1_vs_NR1H3	0.00397458	0.535578	0.350176	0.819142	0.0030626	0.00343282	0.00397458
PRKDC_vs_C5AR1	0.00398101	0.463095	0.274232	0.782029	0.00761922	0.00318242	0.00398101
PARD3_vs_CCL5	0.00398959	1.80703	1.20789	2.70335	0.00395051	0.00349574	0.00398959
CXCL14_vs_XRCC6	0.00399955	2.68088	1.36973	5.24712	0.0104393	0.00274459	0.00399955
TRAIP_vs_VEGFC	0.00400001	0.553921	0.370461	0.828236	0.00436052	0.00352396	0.00400001
DNM1L_vs_TPST1	0.00400651	0.445299	0.256654	0.7726	0.00808798	0.00312528	0.00400651
CTLA4_vs_IL1R2	0.00402187	0.462407	0.273386	0.782117	0.00189435	0.00321307	0.00402187
CAMKK2_vs_C5AR1	0.00402987	0.527899	0.341554	0.815909	0.005347	0.00345873	0.00402987
NR3C1_vs_CD27	0.00403368	7.83141	1.92573	31.8482	3.53594e-05	0.000661981	0.00403368
DDX58_vs_FZD1	0.00404107	0.532929	0.347	0.818484	0.00550734	0.0034897	0.00404107
IGF1_vs_TNK1	0.00405735	2.4593	1.33126	4.5432	0.00976039	0.00297086	0.00405735
TSC22D3_vs_IRF7	0.00409186	1.82337	1.20999	2.74768	0.00498487	0.00358699	0.00409186
IL1B_vs_LYN	0.00409463	2.54233	1.34452	4.80723	0.010314	0.00292846	0.00409463
NEU1_vs_MYH9	0.00409541	3.46687	1.48354	8.1017	0.0141299	0.00222363	0.00409541
CALCA_vs_TNFSF9	0.00409708	2.66886	1.36534	5.21688	0.0106616	0.00282421	0.00409708
VASP_vs_IRF7	0.00410016	1.98576	1.24306	3.1722	0.00258975	0.00347435	0.00410016
NKIRAS2_vs_OAS3	0.00410409	1.83418	1.21209	2.77553	0.00527719	0.0035798	0.00410409
IRF2BP1_vs_CXCL11	0.00410492	4.35391	1.59433	11.89	0.000287173	0.00175302	0.00410492
KCNJ8_vs_ISG20	0.00410609	1.84305	1.21392	2.79822	0.00340445	0.00357182	0.00410609
IDO1_vs_PTK2	0.0041189	0.485339	0.296183	0.7953	0.00223015	0.00338609	0.0041189
PTX3_vs_ZC3HAV1	0.00413986	1.90067	1.22534	2.94818	0.00617582	0.00354156	0.00413986
SAMHD1_vs_AKAP10	0.00414053	0.118061	0.0274048	0.50861	0.0276055	0.000576203	0.00414053
BTN3A1_vs_CXCL12	0.00414204	0.556853	0.37319	0.830905	0.00428884	0.00364783	0.00414204
ATF2_vs_OAS2	0.00415823	1.80895	1.20608	2.71317	0.00472055	0.00365702	0.00415823
DDX58_vs_FADD	0.00416516	0.546461	0.361448	0.826177	0.00371824	0.00365283	0.00416516
SMAD6_vs_C5AR1	0.00417674	0.537218	0.351165	0.821843	0.00370892	0.00369249	0.00417674
SMAD7_vs_C5AR1	0.00417899	0.55139	0.3669	0.828648	0.00420669	0.00370165	0.00417899
IL12A_vs_XIAP	0.00418193	3.1814	1.44101	7.02377	0.0130524	0.00248926	0.00418193
EIF4E_vs_RHBDF2	0.00419238	5.73382	1.73493	18.9499	0.02135	0.00119461	0.00419238
TBKBP1_vs_PLEC	0.00419238	5.73382	1.73493	18.9499	0.02135	0.00119461	0.00419238
LCN2_vs_TPST1	0.00419374	0.25447	0.099718	0.649379	0.0154991	0.00199761	0.00419374
CYBB_vs_CXCL11	0.00420824	2.01292	1.24671	3.25001	0.00248613	0.00351653	0.00420824
CXCL9_vs_CTSS	0.00421118	0.456083	0.266404	0.780813	0.00189702	0.00333754	0.00421118
NFKB2_vs_CCL5	0.00422171	1.90291	1.22463	2.95686	0.00297288	0.00361123	0.00422171
GBP2_vs_BCL10	0.00422645	0.508918	0.32038	0.808407	0.00265216	0.00355844	0.00422645
IFIT1_vs_C5AR1	0.00423232	0.510584	0.322126	0.809297	0.00654251	0.00358012	0.00423232
IL10_vs_PTK2B	0.00423553	2.44856	1.32555	4.523	0.0100845	0.00312321	0.00423553
AIP_vs_SERPINE1	0.00424834	0.495128	0.305803	0.801666	0.00734329	0.00353836	0.00424834
OAS3_vs_VEGFC	0.0042514	0.46094	0.271049	0.783863	0.00841981	0.00339568	0.0042514
PLAUR_vs_LYN	0.00427549	1.84957	1.213	2.8202	0.00346721	0.00374087	0.00427549
IDO1_vs_DNM1L	0.00427953	0.43718	0.247815	0.771247	0.0017177	0.00330506	0.00427953
CXCL10_vs_CTSB	0.00429193	0.231994	0.0851151	0.632333	0.000308848	0.00183988	0.00429193
ABCA1_vs_MLST8	0.00430157	4.42419	1.59401	12.2794	0.018922	0.00177584	0.00430157
ITGAM_vs_CD27	0.00431277	1.8057	1.20342	2.7094	0.00427566	0.00381802	0.00431277
DR1_vs_PLEC	0.00431924	3.88076	1.52919	9.84855	0.0160248	0.00210163	0.00431924
IDO1_vs_NUP153	0.00432333	0.413101	0.225084	0.758173	0.00151697	0.00322932	0.00432333
ADAR_vs_CXCL12	0.00433203	0.317883	0.144651	0.698573	0.0135295	0.00260769	0.00433203
CXCL10_vs_STAT3	0.00433244	0.553446	0.368608	0.83097	0.00531815	0.00380989	0.00433244
GSK3B_vs_C5AR1	0.00433561	0.50674	0.317653	0.808384	0.00652703	0.00366259	0.00433561
NR4A3_vs_DNM1L	0.00434211	8.29731	1.93847	35.5153	0.0285297	0.000639518	0.00434211
INSIG1_vs_CXCL12	0.00434628	0.555327	0.370671	0.831973	0.00494101	0.00383155	0.00434628
ABL1_vs_CXCL11	0.00435372	2.18787	1.27731	3.74755	0.00198245	0.00346511	0.00435372
BID_vs_STAT3	0.00435897	2.76742	1.37454	5.57178	0.0119004	0.00293202	0.00435897
IRAK4_vs_NR4A3	0.00435924	0.408998	0.221201	0.756235	0.0102595	0.0032192	0.00435924
VASP_vs_MX1	0.00438003	1.92918	1.22766	3.03157	0.00293868	0.00373577	0.00438003
EGFR_vs_CXCL11	0.00438085	1.80383	1.20218	2.70661	0.00494813	0.00386171	0.00438085
RIPK1_vs_TPST1	0.0043934	0.545181	0.359136	0.827604	0.00573356	0.00385517	0.0043934
DDX21_vs_PPP1CA	0.00439931	20.5867	2.568	165.036	0.0445487	4.81613e-05	0.00439931
DDX21_vs_CTSB	0.00439931	20.5867	2.568	165.036	0.0445487	4.81613e-05	0.00439931
NOD2_vs_LY96	0.00439931	20.5867	2.568	165.036	0.0445487	4.81613e-05	0.00439931
HRAS_vs_GNAI2	0.00439931	20.5867	2.568	165.036	0.0445487	4.81613e-05	0.00439931
NOX1_vs_LY96	0.00439931	20.5867	2.568	165.036	0.0445487	4.81613e-05	0.00439931
KCNJ8_vs_MAPKAPK2	0.00439931	20.5867	2.568	165.036	0.0445487	4.81613e-05	0.00439931
HMGB1_vs_CTSB	0.00439931	20.5867	2.568	165.036	0.0445487	4.81613e-05	0.00439931
CALCOCO2_vs_RAD21	0.00439931	20.5867	2.568	165.036	0.0445487	4.81613e-05	0.00439931
CALCOCO2_vs_GSK3A	0.00439931	20.5867	2.568	165.036	0.0445487	4.81613e-05	0.00439931
CALCOCO2_vs_CTNNB1	0.00439931	20.5867	2.568	165.036	0.0445487	4.81613e-05	0.00439931
IL23A_vs_SIGIRR	0.00439931	20.5867	2.568	165.036	0.0445487	4.81613e-05	0.00439931
MASP1_vs_SIGLEC1	0.00439931	20.5867	2.568	165.036	0.0445487	4.81613e-05	0.00439931
MASP1_vs_BCL2	0.00439931	20.5867	2.568	165.036	0.0445487	4.81613e-05	0.00439931
MASP1_vs_EDIL3	0.00439931	20.5867	2.568	165.036	0.0445487	4.81613e-05	0.00439931
MASP1_vs_CDKN2A	0.00439931	20.5867	2.568	165.036	0.0445487	4.81613e-05	0.00439931
MASP1_vs_LY96	0.00439931	20.5867	2.568	165.036	0.0445487	4.81613e-05	0.00439931
MASP1_vs_RNASEL	0.00439931	20.5867	2.568	165.036	0.0445487	4.81613e-05	0.00439931
SNAP23_vs_IL10RB	0.00439931	20.5867	2.568	165.036	0.0445487	4.81613e-05	0.00439931
RPS6KA5_vs_CASP1	0.00439931	20.5867	2.568	165.036	0.0445487	4.81613e-05	0.00439931
PPP1CC_vs_CTSB	0.00439931	20.5867	2.568	165.036	0.0445487	4.81613e-05	0.00439931
VASP_vs_VEGFC	0.00439931	0.048575	0.00605927	0.389409	0.0445487	4.81613e-05	0.00439931
IRF8_vs_NAIP	0.00439931	0.048575	0.00605927	0.389409	0.0445487	4.81613e-05	0.00439931
CNOT8_vs_AKAP10	0.00439931	0.048575	0.00605927	0.389409	0.0445487	4.81613e-05	0.00439931
XRCC6_vs_DDX1	0.00439931	0.048575	0.00605927	0.389409	0.0445487	4.81613e-05	0.00439931
XRCC6_vs_DNM1L	0.00439931	0.048575	0.00605927	0.389409	0.0445487	4.81613e-05	0.00439931
DHCR24_vs_VEGFC	0.00439931	0.048575	0.00605927	0.389409	0.0445487	4.81613e-05	0.00439931
TNFRSF12A_vs_BCL10	0.00439931	0.048575	0.00605927	0.389409	0.0445487	4.81613e-05	0.00439931
TNFRSF12A_vs_TBK1	0.00439931	0.048575	0.00605927	0.389409	0.0445487	4.81613e-05	0.00439931
TNFRSF12A_vs_TNK1	0.00439931	0.048575	0.00605927	0.389409	0.0445487	4.81613e-05	0.00439931
TNFRSF12A_vs_TPP2	0.00439931	0.048575	0.00605927	0.389409	0.0445487	4.81613e-05	0.00439931
TNFRSF12A_vs_NRIP1	0.00439931	0.048575	0.00605927	0.389409	0.0445487	4.81613e-05	0.00439931
STAT2_vs_AKAP10	0.00439931	0.048575	0.00605927	0.389409	0.0445487	4.81613e-05	0.00439931
MUL1_vs_TNK1	0.00439931	0.048575	0.00605927	0.389409	0.0445487	4.81613e-05	0.00439931
MSR1_vs_RAG1	0.00439931	0.048575	0.00605927	0.389409	0.0445487	4.81613e-05	0.00439931
SPP1_vs_PTPN6	0.00439931	0.048575	0.00605927	0.389409	0.0445487	4.81613e-05	0.00439931
SPP1_vs_DNM1L	0.00439931	0.048575	0.00605927	0.389409	0.0445487	4.81613e-05	0.00439931
DUSP1_vs_VEGFC	0.00439931	0.048575	0.00605927	0.389409	0.0445487	4.81613e-05	0.00439931
SOCS3_vs_VEGFC	0.00439931	0.048575	0.00605927	0.389409	0.0445487	4.81613e-05	0.00439931
NEU1_vs_TNK1	0.00439931	0.048575	0.00605927	0.389409	0.0445487	4.81613e-05	0.00439931
MYH9_vs_DNM1L	0.00439931	0.048575	0.00605927	0.389409	0.0445487	4.81613e-05	0.00439931
SDC4_vs_DNM1L	0.00439931	0.048575	0.00605927	0.389409	0.0445487	4.81613e-05	0.00439931
HSF1_vs_VEGFC	0.00439931	0.048575	0.00605927	0.389409	0.0445487	4.81613e-05	0.00439931
MAPKAPK2_vs_NRIP1	0.00439931	0.048575	0.00605927	0.389409	0.0445487	4.81613e-05	0.00439931
SYK_vs_ANXA4	0.00440094	0.486581	0.296382	0.79884	0.00758181	0.00363477	0.00440094
TLR2_vs_SLAMF7	0.00440958	2.4945	1.32958	4.68009	0.00142023	0.00321436	0.00440958
PTPN2_vs_TPST1	0.00443024	0.548306	0.362478	0.829401	0.00392513	0.00390288	0.00443024
CXCL10_vs_PLSCR1	0.00444711	0.549736	0.364012	0.83022	0.00572854	0.00390125	0.00444711
CD8A_vs_RCAN1	0.00446247	0.466826	0.276127	0.789226	0.00215359	0.00359235	0.00446247
TLR2_vs_PIN1	0.00446337	4.44487	1.58961	12.4288	0.0190084	0.00185063	0.00446337
BTN3A2_vs_ERAP1	0.00447404	0.554606	0.369374	0.832729	0.00436154	0.00396601	0.00447404
TRIM21_vs_VEGFC	0.00448103	0.396395	0.209409	0.750346	0.0109862	0.00325081	0.00448103
MSR1_vs_CXCR3	0.00449046	3.32895	1.45223	7.63096	0.000700271	0.00258978	0.00449046
BECN1_vs_CD27	0.0044907	2.59224	1.3438	5.00056	0.00132442	0.00319769	0.0044907
BTN3A3_vs_IL6ST	0.00449824	0.508929	0.319359	0.811026	0.00285727	0.00382181	0.00449824
SOCS1_vs_C5AR1	0.0045122	0.54824	0.362096	0.830077	0.00549068	0.00396971	0.0045122
ELF1_vs_CCL5	0.00451845	1.79532	1.19873	2.68884	0.00446707	0.00399067	0.00451845
MTA1_vs_TPST1	0.00452603	0.319217	0.145116	0.702191	0.0138772	0.0027413	0.00452603
MYH9_vs_EHMT2	0.0045278	0.178477	0.0543081	0.58654	0.0225072	0.00136063	0.0045278
SYK_vs_CDK6	0.0045535	0.223763	0.0795404	0.629487	0.0189541	0.0018797	0.0045535
MERTK_vs_SLAMF8	0.0045553	1.80105	1.19947	2.70436	0.0040843	0.00400684	0.0045553
DDX21_vs_HMGB3	0.00455736	2.18968	1.27411	3.76318	0.00212904	0.00366006	0.00455736
CALCA_vs_AMACR	0.0045709	3.78328	1.50826	9.48986	0.0170733	0.00229453	0.0045709
MFN2_vs_FADD	0.00457523	0.375001	0.190368	0.738703	0.0112765	0.0031943	0.00457523
PLAUR_vs_AIMP1	0.00459143	1.83555	1.20607	2.79356	0.00546731	0.00402818	0.00459143
CXCR3_vs_UBE2W	0.00461144	0.302125	0.131996	0.691531	0.00071911	0.00266944	0.00461144
OAS1_vs_FADD	0.00461928	0.553215	0.36727	0.833303	0.00570426	0.0040688	0.00461928
LCN2_vs_PELI1	0.00464927	0.219375	0.0767319	0.627188	0.0184738	0.0018771	0.00464927
MAP2K4_vs_LCN2	0.00464927	4.55841	1.59442	13.0324	0.0184738	0.0018771	0.00464927
ELF1_vs_BTN3A3	0.0046496	2.27018	1.28676	4.0052	0.00191712	0.00361962	0.0046496
XRCC5_vs_TRIM8	0.00465043	0.555675	0.369923	0.8347	0.00451814	0.00412357	0.00465043
FXR1_vs_OAS2	0.00465697	1.79301	1.19661	2.68669	0.00508126	0.00412266	0.00465697
CCNT1_vs_STAT6	0.00466516	7.95399	1.89109	33.4547	0.0303903	0.000768546	0.00466516
JAK1_vs_RANBP9	0.00467184	1.80518	1.19892	2.71802	0.00480607	0.00415297	0.00467184
STAT2_vs_OAS2	0.00467474	1.91025	1.2199	2.9913	0.00325087	0.00402808	0.00467474
CNOT8_vs_OAS2	0.00468217	1.8489	1.20763	2.83067	0.00379403	0.00410872	0.00468217
IL2RG_vs_NFIL3	0.00470414	0.469241	0.27768	0.792954	0.00229337	0.00380286	0.00470414
TRIM26_vs_CORO2A	0.00471556	0.225783	0.0804307	0.633813	0.0194531	0.00198634	0.00471556
CNOT8_vs_OAS3	0.00474957	1.83583	1.20419	2.7988	0.0038814	0.00416508	0.00474957
CXCL14_vs_PQBP1	0.00476757	1.98548	1.23314	3.19682	0.00783963	0.00402373	0.00476757
FPR1_vs_SIGIRR	0.00479293	5.46707	1.67924	17.799	0.0236589	0.00151627	0.00479293
IL10_vs_CNOT4	0.0048023	5.51971	1.68371	18.0952	0.0233563	0.00149973	0.0048023
IRF2_vs_IFI27	0.00480893	3.45621	1.4595	8.18462	0.0151447	0.00268962	0.00480893
SIGLEC9_vs_SLAMF7	0.00482419	1.83221	1.20256	2.79153	0.00384752	0.00422115	0.00482419
RAB11A_vs_TRIM28	0.00484506	8.18615	1.89596	35.3452	0.0296329	0.000764943	0.00484506
INSIG1_vs_IL7R	0.00485432	0.122747	0.0285151	0.528379	0.0298099	0.00077466	0.00485432
NKIRAS2_vs_TPST1	0.00486953	0.530886	0.341639	0.824963	0.00709942	0.00422203	0.00486953
IL1B_vs_PLSCR1	0.00491677	8.05428	1.88202	34.469	0.0302843	0.000806849	0.00491677
EIF4E_vs_PDCD1	0.00492039	4.20821	1.54573	11.4568	0.000393277	0.00221369	0.00492039
SERPINB9_vs_IL6	0.00494356	0.348535	0.167125	0.726858	0.0139739	0.00326698	0.00494356
BTN3A1_vs_RUNX3	0.00495786	0.527145	0.337257	0.823947	0.00682635	0.00429394	0.00495786
IL1B_vs_TANK	0.0049609	5.7543	1.69753	19.506	0.0222184	0.00146709	0.0049609
C1QTNF3_vs_ELAVL1	0.00496619	2.70824	1.35147	5.42713	0.0132269	0.00343248	0.00496619
MAPK1_vs_CCL5	0.00498016	1.78639	1.19157	2.67813	0.00570853	0.00441497	0.00498016
NFKB1_vs_ELAVL1	0.00500351	2.41293	1.30442	4.46345	0.0113402	0.00375608	0.00500351
FPR1_vs_AIM2	0.00500418	3.34192	1.4391	7.76073	0.000935959	0.00306036	0.00500418
IRF2_vs_CCL5	0.005019	1.7859	1.19104	2.67785	0.00486506	0.00445318	0.005019
IL1R2_vs_P2RY14	0.00502115	4.19882	1.54109	11.44	0.000413922	0.00227748	0.00502115
EPOR_vs_CCL5	0.00502655	1.91194	1.21568	3.00696	0.00780595	0.00432176	0.00502655
IFI16_vs_SERPINE1	0.0050339	0.546339	0.358103	0.833522	0.00671998	0.00443561	0.0050339
HMGB2_vs_IFI27	0.0050394	1.95106	1.22296	3.11266	0.00809398	0.00429201	0.0050394
TRIM26_vs_CXCL12	0.00506685	0.551069	0.363272	0.835951	0.00651587	0.00447009	0.00506685
SIGLEC9_vs_CLEC7A	0.00508699	1.95183	1.22248	3.11631	0.008134	0.00433257	0.00508699
MUL1_vs_IRF7	0.00509042	1.78288	1.18965	2.67192	0.00553296	0.00452694	0.00509042
NR4A3_vs_TRIM24	0.00509651	2.85925	1.37082	5.96382	0.0142476	0.00337889	0.00509651
DUSP1_vs_C1QB	0.00510036	1.80661	1.19427	2.73291	0.00644677	0.00450309	0.00510036
IFIT3_vs_MLST8	0.00511051	0.55109	0.363145	0.836305	0.00670881	0.00449776	0.00511051
HRAS_vs_C5AR1	0.00511204	0.46494	0.272	0.794738	0.00958418	0.00414685	0.00511204
CXCL10_vs_RUNX3	0.00513329	0.383862	0.196315	0.750582	0.0125441	0.00367638	0.00513329
SIGLEC9_vs_APOBEC3G	0.00514616	2.48498	1.31334	4.70185	0.012159	0.00380103	0.00514616
USP4_vs_TPST1	0.00514834	0.505228	0.313152	0.815118	0.00837815	0.00439246	0.00514834
TANK_vs_CCL5	0.00516219	1.77483	1.18726	2.65319	0.00536683	0.00459219	0.00516219
RXRA_vs_AIMP1	0.00516661	3.77117	1.48744	9.56123	0.017926	0.00265009	0.00516661
ADIPOQ_vs_CLEC7A	0.00518027	3.0343	1.39346	6.60728	0.0156343	0.0032775	0.00518027
SIVA1_vs_NOX4	0.00518642	0.230108	0.0821352	0.644666	0.020648	0.00226834	0.00518642
IL12A_vs_TRAF1	0.00520246	1.7977	1.19138	2.7126	0.0063488	0.00461793	0.00520246
SERPING1_vs_DUSP1	0.00520629	0.4996	0.307049	0.8129	0.00852604	0.00438129	0.00520629
PTPRC_vs_SLAMF8	0.00521464	2.10462	1.24861	3.54748	0.00952221	0.00427646	0.00521464
REST_vs_TPST1	0.00522161	0.451086	0.258013	0.788637	0.0105425	0.00415999	0.00522161
ITCH_vs_OAS1	0.00523336	1.79436	1.19038	2.70478	0.00652059	0.00463144	0.00523336
CASP7_vs_C5AR1	0.0052457	0.551587	0.363245	0.837585	0.00615387	0.00466534	0.0052457
LTB4R_vs_ZBP1	0.00525273	1.97618	1.22488	3.18831	0.00320053	0.00446454	0.00525273
PIAS4_vs_PLEC	0.00528183	5.4606	1.65656	18.0001	0.0243228	0.00171404	0.00528183
ADAM10_vs_PLEC	0.00528183	5.4606	1.65656	18.0001	0.0243228	0.00171404	0.00528183
FPR1_vs_SOCS5	0.00529079	2.10619	1.24779	3.5551	0.0095824	0.00433748	0.00529079
CXCL10_vs_PLEC	0.00529231	0.555391	0.367363	0.839657	0.00450481	0.00468027	0.00529231
RELA_vs_BID	0.00529779	0.231372	0.0826943	0.647358	0.0209658	0.00233957	0.00529779
CAMKK2_vs_CCL5	0.00531828	1.80828	1.1922	2.74271	0.00681073	0.00470323	0.00531828
MAP3K4_vs_MST1R	0.00532943	1.83895	1.19804	2.82273	0.00410548	0.00467498	0.00532943
ELF1_vs_NUP153	0.00532954	1.79093	1.18867	2.69832	0.00602299	0.00475277	0.00532954
IFIT2_vs_RCAN1	0.00533742	0.447258	0.253933	0.787768	0.0104459	0.00422984	0.00533742
CXCL9_vs_AAMP	0.00534497	0.308322	0.134725	0.705603	0.000912946	0.00320319	0.00534497
NOD2_vs_IRAK3	0.00535434	0.562257	0.374924	0.843191	0.00623142	0.00476367	0.00535434
HAMP_vs_IL1RAP	0.00536718	4.37815	1.54823	12.3807	0.0206228	0.00233817	0.00536718
ING4_vs_OAS2	0.00536908	1.81989	1.19391	2.77408	0.0044281	0.00474317	0.00536908
CXCL10_vs_CTSK	0.005407	0.564803	0.377648	0.844708	0.00622985	0.0048205	0.005407
TAX1BP1_vs_CXCL12	0.00540788	0.556766	0.368531	0.841146	0.00655888	0.00481122	0.00540788
IRF2BP1_vs_CXCL12	0.00542309	0.501582	0.308414	0.815736	0.00883676	0.00457888	0.00542309
DUSP1_vs_GNB2	0.00542587	1.81438	1.19223	2.76121	0.0070348	0.00479665	0.00542587
RGS2_vs_MMP9	0.00544826	1.77738	1.18477	2.66641	0.00632893	0.00485215	0.00544826
TRIM26_vs_NFIL3	0.00545244	0.528726	0.337313	0.82876	0.00787018	0.00473645	0.00545244
RUNX3_vs_DUSP10	0.00547045	1.79977	1.18891	2.72448	0.00493358	0.00488232	0.00547045
CXCL10_vs_DDX1	0.00547447	0.558099	0.369818	0.842235	0.00694449	0.00485757	0.00547447
IGF1_vs_CXCL11	0.00548384	2.15787	1.25397	3.71334	0.0106396	0.00443547	0.00548384
HDAC1_vs_MYH9	0.00549125	3.06009	1.38955	6.73898	0.0157622	0.00347565	0.00549125
NTN1_vs_TNFSF11	0.00551308	0.0443217	0.00490766	0.400275	0.0428271	5.33562e-05	0.00551308
CFB_vs_PSMA7	0.00551308	22.5623	2.49828	203.763	0.0428271	5.33562e-05	0.00551308
PIAS4_vs_VEGFC	0.00551685	0.495064	0.301313	0.813401	0.00963216	0.00463161	0.00551685
MYH9_vs_LGMN	0.00553545	0.267503	0.105372	0.6791	0.0186642	0.00289907	0.00553545
CXCL14_vs_CTSB	0.00553904	5.3303	1.63398	17.3883	0.0254742	0.00187826	0.00553904
USP7_vs_C5AR1	0.00554573	0.486892	0.292785	0.809686	0.00928273	0.00462494	0.00554573
MX1_vs_TPST1	0.00555358	0.540608	0.350014	0.834986	0.00786709	0.00486663	0.00555358
NEU1_vs_IL6	0.00558317	0.186639	0.0569416	0.611751	0.0253563	0.00188733	0.00558317
NAMPT_vs_TANK	0.00559326	1.8071	1.18904	2.74641	0.00667093	0.00499393	0.00559326
STAT2_vs_VEGFC	0.00560326	0.301403	0.129011	0.704154	0.0173041	0.00329633	0.00560326
PRKCD_vs_CXCL10	0.00561032	1.75802	1.17933	2.62066	0.00587805	0.00501678	0.00561032
CASP7_vs_TRIM21	0.00561037	2.06989	1.237	3.46357	0.00984889	0.00470533	0.00561037
ADAM10_vs_CD27	0.0056181	5.0828	1.60826	16.0639	0.000275027	0.00204618	0.0056181
ISG20_vs_NOD1	0.00562023	0.562983	0.374886	0.845456	0.00677028	0.00501105	0.00562023
OAS3_vs_FZD1	0.00565239	0.523181	0.330662	0.827789	0.00879684	0.00487783	0.00565239
RNF41_vs_BTN3A3	0.00565755	2.14183	1.24876	3.67359	0.00276594	0.00462101	0.00565755
SYK_vs_TPP2	0.00565927	0.355546	0.17091	0.739646	0.015425	0.00383613	0.00565927
HERC5_vs_TPST1	0.00569214	0.508241	0.314571	0.821147	0.00352911	0.00486986	0.00569214
PTX3_vs_TRIM22	0.00569496	1.83142	1.19262	2.8124	0.0077114	0.0050109	0.00569496
CXCL14_vs_CCL5	0.00569628	1.78046	1.18285	2.68002	0.00695251	0.00507836	0.00569628
XIAP_vs_RGS2	0.00570911	0.565972	0.378009	0.847396	0.00559474	0.00511692	0.00570911
HDAC1_vs_TRIM28	0.00573525	5.58667	1.64841	18.9339	0.0241001	0.00183765	0.00573525
BDKRB2_vs_PIK3R1	0.0057513	7.75891	1.81259	33.2126	0.0326643	0.00107697	0.0057513
ISG20_vs_RNASEL	0.00575584	0.541363	0.350206	0.836859	0.00783596	0.00504926	0.00575584
MAP2K7_vs_TPST1	0.00576706	0.501725	0.307478	0.818687	0.00934267	0.00494716	0.00576706
ITPR1_vs_ACE2	0.00577336	2.52807	1.30857	4.88408	0.00190134	0.00426973	0.00577336
CXCR3_vs_ADAM10	0.00577381	0.197235	0.0622866	0.624559	0.000301243	0.00214303	0.00577381
GBP2_vs_NAMPT	0.00578357	0.557089	0.367692	0.844043	0.00498361	0.00514198	0.00578357
SYK_vs_IKBKE	0.00578788	0.448354	0.253622	0.792602	0.0110069	0.00461781	0.00578788
DR1_vs_TPST1	0.00581084	0.564351	0.375843	0.847409	0.00573662	0.00521387	0.00581084
RGS2_vs_DNM1L	0.00581261	1.87521	1.19955	2.93144	0.00840742	0.00507902	0.00581261
TRIM21_vs_CXCL12	0.00582749	0.564857	0.376367	0.847745	0.00674463	0.00521126	0.00582749
LAT_vs_AVP	0.00583347	0.433849	0.239619	0.785519	0.0122746	0.00455777	0.00583347
IRF7_vs_C5AR1	0.00584992	0.432726	0.238511	0.785086	0.0122196	0.00456382	0.00584992
ISG20_vs_MAP3K14	0.00586818	0.558606	0.369144	0.84531	0.0050293	0.00522535	0.00586818
EIF4E_vs_TRAIP	0.00587937	1.84018	1.19232	2.84005	0.00803881	0.00517357	0.00587937
DUOX2_vs_NLRP2	0.00590158	2.19824	1.25475	3.85116	0.0114967	0.00474135	0.00590158
MERTK_vs_CD27	0.00590471	2.13299	1.24386	3.65768	0.00291138	0.00484048	0.00590471
PLAUR_vs_MMP9	0.005905	1.75946	1.17675	2.63072	0.00593213	0.00528468	0.005905
C2_vs_C5AR1	0.0059176	0.541857	0.350252	0.838281	0.00804412	0.00521601	0.0059176
OAS3_vs_THBS1	0.00591791	0.557684	0.367948	0.84526	0.0049746	0.00525913	0.00591791
IL12A_vs_MERTK	0.00592128	2.43983	1.29269	4.60494	0.0121233	0.00449159	0.00592128
NEU1_vs_KHSRP	0.00592275	2.9951	1.37125	6.54195	0.0169454	0.00383681	0.00592275
LGALS9_vs_S100A8	0.00592299	0.515999	0.322107	0.826605	0.00916642	0.00509966	0.00592299
BTN3A2_vs_RCAN1	0.00593804	0.498397	0.303477	0.818512	0.0102307	0.00500753	0.00593804
EIF4E_vs_CNOT4	0.00594109	2.45444	1.29458	4.65345	0.0134116	0.00445754	0.00594109
TNFRSF1B_vs_C5AR1	0.0059472	0.556487	0.366506	0.844944	0.00689613	0.00530681	0.0059472
MUL1_vs_CXCL11	0.00595195	2.27832	1.267	4.09688	0.00248018	0.00470302	0.00595195
STMN1_vs_IFI27	0.00595567	1.9278	1.20756	3.07761	0.00931035	0.00513404	0.00595567
SYK_vs_F2R	0.00598575	0.53201	0.339217	0.834378	0.00888241	0.00524225	0.00598575
RB1_vs_CCL5	0.00599216	1.76632	1.17724	2.65017	0.00691567	0.00536013	0.00599216
PMAIP1_vs_VEGFC	0.00599842	0.565876	0.377004	0.84937	0.00705008	0.00536357	0.00599842
BTN3A2_vs_PTPN11	0.00601068	0.46918	0.273438	0.805043	0.00298987	0.00493845	0.00601068
GBP2_vs_FOXO3	0.00601676	0.542802	0.350995	0.839425	0.00447816	0.0052865	0.00601676
ITPR1_vs_KAT2B	0.00602411	4.33725	1.52222	12.358	0.0217425	0.00271827	0.00602411
RHBDF2_vs_CXCL12	0.00603594	0.568266	0.379622	0.850653	0.00655387	0.00541796	0.00603594
NRAS_vs_TRIM8	0.00604238	4.35426	1.52335	12.446	0.0216285	0.00271438	0.00604238
CXCL9_vs_RANBP9	0.00604982	0.461637	0.265835	0.801656	0.00283142	0.00491104	0.00604982
PKN1_vs_GNAI2	0.00605583	1.7943	1.18194	2.72392	0.0076624	0.00539787	0.00605583
TRIB3_vs_CD36	0.00606774	0.32989	0.149405	0.728404	0.016737	0.00390818	0.00606774
ATG9A_vs_CCL5	0.00607309	1.75569	1.17445	2.62459	0.00639452	0.00544846	0.00607309
OTUD7B_vs_FGF7	0.00607738	0.304054	0.129891	0.711741	0.0181944	0.00366169	0.00607738
CTLA4_vs_RNASEL	0.00608194	0.31309	0.136569	0.717772	0.00113272	0.00378087	0.00608194
SMARCA2_vs_CD27	0.00608507	5.04586	1.58743	16.039	0.000352967	0.00235936	0.00608507
TSC22D3_vs_TRIM8	0.00609948	4.19294	1.50525	11.6796	0.0230021	0.00285829	0.00609948
ARF6_vs_CXCL12	0.00610323	0.408977	0.215855	0.774882	0.0137189	0.00460474	0.00610323
IDO1_vs_BID	0.00610624	0.507745	0.312784	0.824226	0.00366794	0.00520618	0.00610624
CISH_vs_TBK1	0.00610847	0.451296	0.255543	0.797001	0.002734	0.00490136	0.00610847
STAT1_vs_CAPRIN1	0.00611621	0.568677	0.37985	0.851371	0.00684687	0.0054831	0.00611621
PRMT1_vs_IFI27	0.00614418	1.93665	1.20703	3.10732	0.00980532	0.00528111	0.00614418
CXCL9_vs_SQSTM1	0.00616674	0.314571	0.137489	0.719727	0.00114686	0.00381811	0.00616674
IDO1_vs_ARRB2	0.00617395	0.471417	0.275201	0.807533	0.00306361	0.00507815	0.00617395
RB1_vs_SLAMF8	0.00618293	2.26861	1.26208	4.07788	0.00261021	0.00489501	0.00618293
DDX58_vs_WDR62	0.00621637	0.358176	0.171667	0.747322	0.0163387	0.00428437	0.00621637
CXCR3_vs_IL1RAP	0.00622549	0.339363	0.156462	0.736071	0.00145533	0.00415541	0.00622549
CFB_vs_SOCS3	0.00623931	0.468443	0.272042	0.806636	0.0031777	0.00516824	0.00623931
TRIM21_vs_TPP2	0.00626369	0.484728	0.288408	0.814683	0.0111653	0.00523867	0.00626369
PLA2G4A_vs_SCAF11	0.00628669	0.457797	0.261382	0.801808	0.00306246	0.00518895	0.00628669
DUSP1_vs_NFKBIA	0.0063109	1.77992	1.17681	2.69213	0.00559245	0.0056704	0.0063109
MAP3K8_vs_C5AR1	0.00631534	0.551027	0.359266	0.845142	0.0051633	0.00564037	0.00631534
SMARCA2_vs_OAS2	0.00631538	1.81845	1.1839	2.79309	0.00844621	0.00558608	0.00631538
DDX58_vs_TRIM38	0.00631708	0.552178	0.360551	0.845652	0.0085372	0.00559707	0.00631708
CFB_vs_AXL	0.0063258	0.543246	0.350565	0.84183	0.00903184	0.0055803	0.0063258
C1QBP_vs_CXCL12	0.00634874	0.379936	0.189619	0.761271	0.0157152	0.00455992	0.00634874
RSAD2_vs_NRIP1	0.00634962	0.569568	0.38018	0.853301	0.00721466	0.0057032	0.00634962
DUOX2_vs_FCN1	0.00635599	2.06408	1.22652	3.47359	0.0112097	0.00529515	0.00635599
CCDC88A_vs_SLAMF7	0.00636761	1.80755	1.1814	2.76556	0.0051003	0.00564533	0.00636761
IDO1_vs_PIAS1	0.00637009	0.563634	0.37334	0.850922	0.00558026	0.00570299	0.00637009
TNFAIP3_vs_ZC3HAV1	0.00637147	1.77027	1.17445	2.66835	0.00624406	0.00575398	0.00637147
CASP7_vs_RSAD2	0.0063755	1.76196	1.17286	2.64696	0.006008	0.00572616	0.0063755
COPS8_vs_TPST1	0.00637555	0.275999	0.109444	0.69602	0.0207016	0.00350213	0.00637555
IFIT2_vs_NOX4	0.00638422	0.389243	0.197579	0.766831	0.0143573	0.00468055	0.00638422
IDO1_vs_TPST1	0.00639135	0.548479	0.356194	0.844564	0.00488644	0.00564835	0.00639135
SPHK1_vs_NOX4	0.00642383	0.543966	0.351078	0.84283	0.00887652	0.00568311	0.00642383
GSK3B_vs_TPST1	0.00646074	0.519455	0.324218	0.832259	0.00986697	0.00559525	0.00646074
IFI16_vs_ATF3	0.00646085	0.468071	0.271048	0.80831	0.0119665	0.0052925	0.00646085
TRIM32_vs_C5AR1	0.00649902	0.56795	0.377893	0.853595	0.00679341	0.00587854	0.00649902
PLAUR_vs_CXCL12	0.00650842	0.572062	0.382585	0.85538	0.00705524	0.00585748	0.00650842
VDR_vs_IFNG	0.00651048	0.137076	0.0327553	0.573641	0.0359339	0.00141761	0.00651048
MFF_vs_CXCL12	0.00651261	0.562637	0.371793	0.851442	0.00792353	0.0058444	0.00651261
STIM1_vs_C5AR1	0.00653137	0.553157	0.361028	0.847533	0.00822507	0.00585455	0.00653137
ABCA1_vs_TRAF2	0.00654234	1.76318	1.17159	2.6535	0.00718861	0.00587745	0.00654234
CXCL9_vs_CTNNB1	0.00655288	0.20275	0.0641721	0.640585	0.00037885	0.00256293	0.00655288
PKN1_vs_CCL5	0.00655758	2.92088	1.34863	6.32609	0.00155461	0.00441105	0.00655758
IDO1_vs_IL1R2	0.00656903	0.471307	0.273979	0.810759	0.0123068	0.0054207	0.00656903
TBK1_vs_VEGFC	0.00657768	0.536485	0.342376	0.840641	0.00960728	0.0057738	0.00657768
CD200_vs_CXCL12	0.00658552	0.574142	0.38476	0.856739	0.00696679	0.00593909	0.00658552
TRPM2_vs_MMP9	0.00658756	1.97889	1.20946	3.2378	0.0107131	0.00562123	0.00658756
MST1R_vs_C5AR1	0.00659215	0.472568	0.275177	0.81155	0.00336605	0.00546556	0.00659215
IL1B_vs_GZMM	0.0066069	3.1772	1.37961	7.31702	0.0013504	0.00421184	0.0066069
PIN1_vs_C5AR1	0.00661085	0.512531	0.316396	0.83025	0.0101051	0.00568327	0.00661085
IFI16_vs_ITGA3	0.00661272	0.571558	0.381707	0.855837	0.00663411	0.00596037	0.00661272
PIAS2_vs_IL18R1	0.00661526	0.190924	0.057787	0.630799	0.0274242	0.00240361	0.00661526
IDO1_vs_MLST8	0.00661602	0.418117	0.222828	0.784559	0.00246742	0.00508546	0.00661602
PPP1CC_vs_HMGB3	0.0066338	2.2669	1.2555	4.09308	0.00292007	0.00533017	0.0066338
OPTN_vs_IFI27	0.0066387	2.52215	1.29322	4.91892	0.0152226	0.00494386	0.0066387
CTSG_vs_P2RY14	0.00664054	1.96314	1.2062	3.19509	0.0109755	0.00568697	0.00664054
TRPM2_vs_DUSP10	0.00665638	1.76606	1.17111	2.66325	0.00813822	0.00596797	0.00665638
RGS2_vs_CAV1	0.00666045	1.76231	1.17038	2.6536	0.00804791	0.00599183	0.00666045
LGALS8_vs_FGF7	0.00666176	0.193028	0.058828	0.633368	0.0278854	0.00245628	0.00666176
HIF1AN_vs_ZC3HAV1	0.0066634	4.15143	1.48466	11.6083	0.0240337	0.00320205	0.0066634
MFN2_vs_MUC1	0.00668112	4.23329	1.49222	12.0095	0.0233399	0.00314503	0.00668112
PTX3_vs_PRMT1	0.00668894	5.21134	1.58052	17.183	0.027695	0.00245068	0.00668894
IDO1_vs_RGS2	0.00668962	0.550589	0.357698	0.847496	0.0051312	0.00592477	0.00668962
TP63_vs_EDIL3	0.00670091	3.18273	1.37829	7.34953	0.0200242	0.00417314	0.00670091
IL12A_vs_PURA	0.0067353	2.12952	1.23261	3.67906	0.0123876	0.00555871	0.0067353
SOCS6_vs_FGF7	0.00675453	0.310622	0.133298	0.723839	0.0196946	0.00418031	0.00675453
IL12A_vs_MTOR	0.00678255	2.65322	1.30914	5.37728	0.0159625	0.00487946	0.00678255
IL4_vs_PPARGC1A	0.00678921	0.521657	0.325659	0.835617	0.00457384	0.00596519	0.00678921
TRIM26_vs_C5AR1	0.0068019	0.395949	0.202419	0.774512	0.0153406	0.00505666	0.0068019
TSC22D3_vs_GSK3A	0.00680296	2.14199	1.23377	3.71876	0.0114587	0.00559885	0.00680296
ULK1_vs_CCL5	0.00680807	1.75999	1.16867	2.6505	0.00802612	0.00612575	0.00680807
ELF4_vs_TPST1	0.00682616	0.309077	0.132012	0.723638	0.0195899	0.00420518	0.00682616
JAK2_vs_FGF7	0.00683096	0.506883	0.309807	0.829325	0.0111605	0.00589067	0.00683096
CXCL14_vs_CYBA	0.00685079	2.51471	1.28884	4.90656	0.0155309	0.00510763	0.00685079
IFNGR1_vs_RANBP9	0.00685443	1.93592	1.1993	3.12497	0.00436408	0.00593335	0.00685443
HIF1AN_vs_PTK2B	0.00685501	1.74133	1.16485	2.60311	0.00730775	0.00618612	0.00685501
ABCG1_vs_SLAMF7	0.00687328	2.37952	1.26907	4.46163	0.00258464	0.00530407	0.00687328
RAD23A_vs_IFI27	0.00691487	1.78199	1.17174	2.71005	0.00840875	0.00620266	0.00691487
ATF4_vs_EGR1	0.00691734	0.562133	0.370081	0.853847	0.00862767	0.00620296	0.00691734
CXCL9_vs_STAT6	0.00692032	0.445787	0.24802	0.801251	0.00300898	0.00555259	0.00692032
TRIM5_vs_RCAN1	0.00692239	0.521188	0.324788	0.836353	0.0108481	0.006005	0.00692239
GATA6_vs_IFIT3	0.00693754	1.97683	1.20534	3.24214	0.0116829	0.00592895	0.00693754
MFN2_vs_CXCL11	0.00694371	2.24347	1.24778	4.03368	0.003025	0.00557727	0.00694371
KCNJ8_vs_CXCL11	0.00694386	1.83208	1.18042	2.84349	0.00973553	0.00615289	0.00694386
NFKB1_vs_MMP9	0.00697197	1.73701	1.16308	2.59414	0.00721651	0.00629219	0.00697197
IL23A_vs_CNOT4	0.00697429	2.51891	1.28753	4.92794	0.0156122	0.00519965	0.00697429
TNFRSF12A_vs_CCL5	0.00698659	3.1216	1.36511	7.13817	0.00139462	0.00444141	0.00698659
TBK1_vs_C5AR1	0.00699272	0.568268	0.376873	0.856864	0.00719028	0.00632367	0.00699272
CXCL9_vs_ITGAV	0.0070155	0.500938	0.303067	0.827998	0.00403101	0.00596986	0.0070155
CFB_vs_TREM2	0.00702592	0.569333	0.378003	0.857508	0.00828277	0.00633868	0.00702592
AKAP10_vs_CD27	0.00702848	2.70912	1.31252	5.59176	0.00196717	0.0049892	0.00702848
PROCR_vs_PTK2	0.00703332	1.85505	1.18361	2.90736	0.010173	0.00619669	0.00703332
NOD2_vs_BDKRB2	0.00704193	0.572543	0.381648	0.858923	0.00780214	0.00636249	0.00704193
MX2_vs_TPST1	0.00704694	0.558557	0.365674	0.853181	0.0058901	0.00632659	0.00704694
BTN3A2_vs_NOX4	0.00704846	0.395359	0.201303	0.776484	0.0155584	0.00524434	0.00704846
F2RL1_vs_C5AR1	0.0070611	0.560922	0.368314	0.854253	0.00874574	0.00634584	0.0070611
IL1B_vs_IRF3	0.0070662	7.39375	1.72453	31.6999	0.0360439	0.0015495	0.0070662
CNOT8_vs_C5AR1	0.00708829	0.411934	0.216005	0.78558	0.0150235	0.00541626	0.00708829
CXCL14_vs_IFI27	0.00708982	2.21584	1.2417	3.9542	0.0136013	0.00571962	0.00708982
HRAS_vs_PELI1	0.00709043	0.542148	0.347199	0.84656	0.0100514	0.00627736	0.00709043
GBP2_vs_CXCL12	0.0070973	0.574291	0.383512	0.859973	0.00665452	0.00640284	0.0070973
OAS1_vs_TPST1	0.00710622	0.550945	0.356947	0.850377	0.00979331	0.0063136	0.00710622
GBP2_vs_SOCS5	0.00712021	0.577012	0.386596	0.861217	0.00763767	0.00644771	0.00712021
XRCC6_vs_CXCL12	0.00712041	0.132321	0.0303328	0.577223	0.0352421	0.00150958	0.00712041
PPP1CA_vs_CXCL12	0.00712041	0.132321	0.0303328	0.577223	0.0352421	0.00150958	0.00712041
SIVA1_vs_JAM3	0.00712041	0.132321	0.0303328	0.577223	0.0352421	0.00150958	0.00712041
TBK1_vs_CD27	0.00712957	3.96849	1.45405	10.8311	0.000812249	0.00366513	0.00712957
NKIRAS2_vs_HSF1	0.00713112	7.13665	1.70522	29.8681	0.0375555	0.00166175	0.00713112
NKIRAS2_vs_SHARPIN	0.00713112	7.13665	1.70522	29.8681	0.0375555	0.00166175	0.00713112
IFITM2_vs_FSTL1	0.00713112	0.140122	0.0334805	0.586434	0.0375555	0.00166175	0.00713112
ARF6_vs_BID	0.00713112	0.140122	0.0334805	0.586434	0.0375555	0.00166175	0.00713112
ANKRD17_vs_TRIM13	0.00713112	0.140122	0.0334805	0.586434	0.0375555	0.00166175	0.00713112
NUP214_vs_VEGFC	0.00714638	0.47503	0.276167	0.817091	0.0131364	0.00593013	0.00714638
SNAP23_vs_CNOT4	0.00716458	1.77181	1.16777	2.6883	0.00635642	0.00647277	0.00716458
IL10_vs_IRF4	0.0071655	2.70406	1.30958	5.58339	0.0020296	0.00510476	0.0071655
OAS2_vs_PELI1	0.00719075	0.563156	0.370503	0.855986	0.00912132	0.00645183	0.00719075
NLRX1_vs_TPST1	0.00719075	0.51207	0.314323	0.834223	0.00450078	0.00622181	0.00719075
RHBDF2_vs_PLEC	0.00720053	4.1022	1.46534	11.4841	0.025121	0.00355684	0.00720053
SYK_vs_SOCS5	0.00720677	0.472604	0.273577	0.816422	0.0132478	0.00604307	0.00720677
C1QTNF3_vs_DNM1L	0.00723301	2.25781	1.24622	4.09053	0.0144162	0.00577508	0.00723301
RAD21_vs_PELI1	0.00726247	0.0589955	0.00747153	0.46583	0.0549469	0.000238172	0.00726247
F2RL2_vs_IL1RAP	0.00726247	16.9505	2.1467	133.841	0.0549469	0.000238172	0.00726247
TNFSF9_vs_TP53	0.00726247	16.9505	2.1467	133.841	0.0549469	0.000238172	0.00726247
TRAF6_vs_RNASEL	0.00729531	0.245921	0.088262	0.685201	0.0255541	0.0036352	0.00729531
IFRD1_vs_HMGB3	0.00729839	3.55892	1.40786	8.99656	0.0224522	0.00417283	0.00729839
CFB_vs_CDK9	0.00730984	0.572485	0.380862	0.860519	0.0067959	0.00660046	0.00730984
PIAS4_vs_OAS2	0.00731273	1.78467	1.1688	2.72505	0.00957564	0.00654422	0.00731273
TRIM32_vs_VEGFC	0.00733122	0.52861	0.331713	0.84238	0.0111802	0.00641552	0.00733122
REL_vs_AZI2	0.00733297	7.20418	1.70106	30.5106	0.0373961	0.00169921	0.00733297
VDR_vs_C5AR1	0.00734935	0.550923	0.356274	0.851917	0.00595232	0.00663275	0.00734935
KCNJ8_vs_IDO1	0.00735619	1.75436	1.16307	2.64625	0.00892768	0.00663081	0.00735619
HSPBP1_vs_C5AR1	0.00736211	0.284549	0.113493	0.713424	0.0229867	0.00425283	0.00736211
MAP2K6_vs_TNFSF9	0.00737768	0.568288	0.375863	0.859225	0.00840769	0.00666858	0.00737768
PRKX_vs_C5AR1	0.00741852	0.488025	0.288651	0.825108	0.0118289	0.00625477	0.00741852
CXCL14_vs_GNAI2	0.00742343	2.51704	1.28057	4.94741	0.0161319	0.00556353	0.00742343
MTA1_vs_C5AR1	0.00745149	0.414561	0.217519	0.790095	0.01563	0.00573732	0.00745149
DDX58_vs_MAP3K8	0.00746976	0.507361	0.308614	0.834101	0.0123133	0.00640704	0.00746976
MYH9_vs_CXCL10	0.0074796	2.01395	1.20572	3.36394	0.00419557	0.00635306	0.0074796
NOD2_vs_SLC22A3	0.0074827	0.475174	0.275451	0.81971	0.0135143	0.00622988	0.0074827
IGF1_vs_RSAD2	0.00750236	2.5897	1.28918	5.20217	0.0175708	0.00551754	0.00750236
CXCR3_vs_PURA	0.00751207	0.460569	0.260873	0.813129	0.00355093	0.0061504	0.00751207
IGF1_vs_AIM2	0.00754318	1.77152	1.16458	2.69477	0.00631444	0.00678637	0.00754318
CASP7_vs_PLEC	0.00756224	5.0969	1.54274	16.8392	0.029547	0.00292923	0.00756224
KPNA1_vs_PLEC	0.00756224	5.0969	1.54274	16.8392	0.029547	0.00292923	0.00756224
SPP1_vs_ISG15	0.00758492	1.79156	1.16773	2.74866	0.00626811	0.00683732	0.00758492
ANKRD17_vs_CCL5	0.00758565	1.73907	1.15853	2.61052	0.00850033	0.00687362	0.00758565
STAT1_vs_TRIM8	0.0075858	0.526368	0.32862	0.843111	0.00504744	0.0066342	0.0075858
VDR_vs_PLK1	0.00758645	2.24179	1.23945	4.05472	0.0150257	0.00609467	0.00758645
IL1B_vs_CASP1	0.00758984	1.86197	1.17972	2.93879	0.0106357	0.0066999	0.00758984
CXCL10_vs_NOX4	0.00759303	0.245743	0.0876987	0.688602	0.0258725	0.00380969	0.00759303
IDO1_vs_CD46	0.00759757	0.291472	0.117894	0.720611	0.00129072	0.00457012	0.00759757
ELF4_vs_CXCL11	0.0076139	2.55698	1.28317	5.0953	0.00250963	0.005693	0.0076139
CORO2A_vs_CCL5	0.00762188	1.80832	1.17031	2.79413	0.0103923	0.00679973	0.00762188
VENTX_vs_CSF2RB	0.00762531	2.88993	1.32538	6.30138	0.0201667	0.00519554	0.00762531
S100A12_vs_TRIM45	0.00763683	2.24064	1.23867	4.05312	0.0151132	0.00614896	0.00763683
CXCR3_vs_NOX4	0.00764237	0.578916	0.387431	0.865042	0.00801419	0.00693262	0.00764237
SYK_vs_MARCH5	0.0076518	0.564976	0.371366	0.859523	0.00967604	0.00690572	0.0076518
TREM1_vs_CCR7	0.00768452	1.7984	1.16809	2.76884	0.00610463	0.00690336	0.00768452
SIVA1_vs_ANXA4	0.00769306	0.516827	0.318087	0.839739	0.011891	0.00666262	0.00769306
IFNAR2_vs_CFLAR	0.00769905	1.85859	1.17818	2.93193	0.00555237	0.00683793	0.00769905
JMJD6_vs_MAFB	0.00770742	7.17149	1.68371	30.5459	0.0380172	0.00183573	0.00770742
ABCG1_vs_CLEC7A	0.00770989	2.04675	1.20851	3.46638	0.0042166	0.00653451	0.00770989
ING4_vs_HMGB3	0.0077332	1.8127	1.17013	2.80814	0.00605179	0.00693739	0.0077332
PRKX_vs_SERPINE1	0.00773768	0.576271	0.384122	0.864539	0.00869821	0.00702539	0.00773768
MAP3K1_vs_C5AR1	0.0077481	0.571484	0.378573	0.862697	0.00765926	0.00706115	0.0077481
SERPINE1_vs_CCL5	0.00775895	1.72366	1.15447	2.57346	0.00817983	0.00705712	0.00775895
IL1B_vs_MLST8	0.00778512	7.18805	1.68164	30.7249	0.0379873	0.00184663	0.00778512
IDO1_vs_PIN1	0.00779206	0.451308	0.251171	0.810917	0.00350437	0.00632511	0.00779206
VASP_vs_IFIT3	0.00779632	1.74643	1.15819	2.63343	0.00702597	0.00704883	0.00779632
DDX58_vs_AKAP10	0.00779869	0.521528	0.322858	0.842449	0.0122525	0.00678131	0.00779869
PIAS1_vs_MST1R	0.00780481	2.35129	1.25244	4.41423	0.00309008	0.00612459	0.00780481
TAX1BP1_vs_PLEC	0.00781506	2.6003	1.28593	5.25813	0.0177765	0.00575362	0.00781506
NOX1_vs_LILRA2	0.00785402	0.556273	0.360984	0.857212	0.00611527	0.00702742	0.00785402
CLTC_vs_GSK3A	0.00786809	1.73314	1.15532	2.59997	0.00867613	0.00714532	0.00786809
ANGPT1_vs_P2RY14	0.00787225	1.8956	1.18278	3.03802	0.00526996	0.00690649	0.00787225
ILF3_vs_PKN1	0.0078746	0.393	0.19735	0.782615	0.00262595	0.00590541	0.0078746
CD36_vs_CD27	0.00788639	1.83551	1.1727	2.87295	0.0113315	0.00701335	0.00788639
USP7_vs_CCL5	0.00788981	1.73342	1.1552	2.60105	0.00898993	0.00716091	0.00788981
RIPK2_vs_CXCL12	0.00790466	0.579331	0.387248	0.866692	0.00863957	0.00718094	0.00790466
AIP_vs_DNM1L	0.00792325	0.143447	0.0342157	0.601395	0.0394436	0.00198564	0.00792325
RHEB_vs_MAFB	0.00792613	0.478905	0.278113	0.824663	0.0141959	0.00662264	0.00792613
STAT2_vs_CXCL11	0.00793265	2.6903	1.2957	5.58593	0.00242398	0.00580964	0.00793265
AIP_vs_IFI27	0.00793323	1.8674	1.1776	2.96126	0.0116755	0.00699098	0.00793323
PIN1_vs_SOCS5	0.00794115	0.460855	0.260112	0.816521	0.015184	0.00651411	0.00794115
MX2_vs_SERPINE1	0.00797095	0.54253	0.345339	0.852319	0.00570938	0.00707121	0.00797095
IDO1_vs_PELI2	0.00800273	0.574323	0.381204	0.865277	0.00721773	0.00723874	0.00800273
ITGA3_vs_CCL5	0.00801279	1.92725	1.18663	3.13011	0.00505018	0.0069612	0.00801279
ELANE_vs_FCN1	0.0080164	4.00203	1.43569	11.1558	0.0270068	0.00411977	0.0080164
DDX58_vs_UBE2W	0.00802274	0.527302	0.328533	0.846332	0.0122676	0.0070194	0.00802274
BTN3A2_vs_AIMP1	0.008024	0.374759	0.181393	0.774253	0.00240443	0.0058245	0.008024
IL2RG_vs_SOCS5	0.00803296	0.581017	0.388889	0.868065	0.00777389	0.0072979	0.00803296
SCAMP5_vs_CXCL12	0.00804924	0.56739	0.373122	0.862806	0.0067622	0.00726323	0.00804924
MFN2_vs_AKT1	0.00806683	1.8051	1.16611	2.79425	0.00618055	0.00721532	0.00806683
LYN_vs_RCAN1	0.00807448	0.439328	0.239049	0.807405	0.0165535	0.00645475	0.00807448
IDO1_vs_NRIP1	0.00809251	0.581174	0.388924	0.868454	0.00818066	0.00737764	0.00809251
TSC22D3_vs_DNM1L	0.0080936	1.73572	1.15408	2.61052	0.00769166	0.00738441	0.0080936
CHUK_vs_BTN3A3	0.00810529	2.35028	1.24851	4.42431	0.0172357	0.00636659	0.00810529
IFIH1_vs_RUNX3	0.00812696	0.565999	0.37134	0.8627	0.00932886	0.00735083	0.00812696
PRKDC_vs_LCN2	0.00816708	2.35789	1.24879	4.45201	0.0171893	0.00640828	0.00816708
CXCR3_vs_C5AR1	0.0081736	0.326425	0.142386	0.748339	0.00183152	0.00538921	0.0081736
BTK_vs_DUSP10	0.00818785	4.97186	1.5144	16.3229	0.0312611	0.00333179	0.00818785
ING4_vs_IFI27	0.00818839	2.17029	1.22203	3.8544	0.0154594	0.00673821	0.00818839
NUP214_vs_TPP2	0.00819532	0.577116	0.383959	0.867444	0.00959546	0.00743768	0.00819532
C1QTNF3_vs_GSK3A	0.00819591	4.95011	1.51246	16.2012	0.0314277	0.00333967	0.00819591
SMAD3_vs_BTN3A3	0.00821617	1.74922	1.15548	2.64805	0.0100293	0.00745476	0.00821617
OAS3_vs_PTK2	0.00821778	0.57359	0.379829	0.866195	0.00986519	0.00744877	0.00821778
ING4_vs_C5AR1	0.00824608	0.4685	0.266938	0.822261	0.0148734	0.00683525	0.00824608
HRAS_vs_COLEC12	0.0082594	0.322885	0.139552	0.747067	0.022839	0.00537323	0.0082594
PRKACA_vs_CXCL11	0.0082825	2.65956	1.28667	5.49734	0.00251145	0.00605863	0.0082825
IDO1_vs_SOCS5	0.00828791	0.568655	0.373984	0.864657	0.00697545	0.0074887	0.00828791
CFB_vs_NFKB2	0.00828942	0.579586	0.386596	0.868917	0.00819628	0.00755712	0.00828942
HRAS_vs_VEGFC	0.00831042	0.319092	0.136617	0.745293	0.0224317	0.00536332	0.00831042
IL18_vs_CD27	0.00838488	2.85985	1.30935	6.24641	0.0023835	0.00598297	0.00838488
SMARCA2_vs_CXCL11	0.00839167	1.76293	1.15649	2.68737	0.00693612	0.0075725	0.00839167
ELF1_vs_BTN3A1	0.00839673	1.84998	1.17083	2.92306	0.0059359	0.00743909	0.00839673
SLC2A11_vs_ZBP1	0.00843109	1.85093	1.1707	2.92639	0.00596051	0.00748542	0.00843109
SYK_vs_NR1H3	0.00843446	0.435664	0.234779	0.808431	0.0166486	0.00673199	0.00843446
MAP2K1_vs_CCL5	0.00843466	1.71728	1.14843	2.56788	0.00844921	0.00768073	0.00843466
EDN1_vs_PELI1	0.00843807	0.412998	0.213883	0.79748	0.00318317	0.00656224	0.00843807
BTN3A2_vs_PPP3R1	0.00844078	0.259177	0.0948936	0.707873	0.00111619	0.00457598	0.00844078
VEGFA_vs_CXCL12	0.00845621	0.573635	0.379304	0.867528	0.0102847	0.00766616	0.00845621
HMOX1_vs_CCL5	0.00846772	1.72801	1.15003	2.59647	0.0081024	0.00771441	0.00846772
ELF4_vs_CNPY3	0.00847241	2.83858	1.30549	6.17202	0.0218013	0.00589699	0.00847241
NFKB1_vs_LYN	0.00847964	1.72843	1.15002	2.59775	0.00790368	0.0077104	0.00847964
CXCL9_vs_SREBF2	0.00853201	0.509222	0.307968	0.841993	0.00509254	0.00737064	0.00853201
TRIM25_vs_C5AR1	0.0085502	0.519587	0.318948	0.846441	0.0129137	0.00745834	0.0085502
RORA_vs_FGF7	0.00856996	0.584285	0.391402	0.872221	0.00913467	0.00782659	0.00856996
CTLA4_vs_LILRA2	0.00858846	0.579769	0.386092	0.8706	0.00812394	0.00782124	0.00858846
TREM1_vs_SOCS2	0.00859395	1.95096	1.18513	3.21169	0.00536739	0.00750591	0.00859395
CTNNAL1_vs_OAS2	0.00860168	1.74115	1.15129	2.63322	0.0102669	0.0078195	0.00860168
MAP2K1_vs_PTK2	0.00861291	1.77098	1.15619	2.71268	0.00704992	0.00777027	0.00861291
IL10RB_vs_CXCL11	0.00861386	2.41662	1.25113	4.66782	0.00327971	0.00671867	0.00861386
BTN3A2_vs_BCL10	0.00861857	0.523119	0.322581	0.848325	0.00568606	0.00760356	0.00861857
SIGLEC1_vs_C5AR1	0.00863461	0.455374	0.253165	0.819092	0.0040299	0.00708253	0.00863461
OAS3_vs_OAS2	0.00864264	1.72358	1.14804	2.58766	0.00828415	0.00788065	0.00864264
CCNT1_vs_NR4A3	0.00864509	0.375712	0.180931	0.780183	0.020774	0.00630488	0.00864509
TRIM21_vs_FADD	0.00864659	0.566461	0.370616	0.865796	0.0109107	0.00783663	0.00864659
TNIP1_vs_ARRB2	0.00864721	0.389702	0.192856	0.787467	0.019163	0.00646974	0.00864721
UBE2N_vs_LCN2	0.00865132	2.42989	1.25241	4.71443	0.0187167	0.00669386	0.00865132
TLR2_vs_ISG20	0.00865264	1.84168	1.16742	2.90537	0.00631289	0.00773647	0.00865264
IL12A_vs_IRF7	0.00866742	6.99346	1.63673	29.8819	0.0401059	0.00222492	0.00866742
PRKCD_vs_DDX3X	0.0086699	0.570266	0.37492	0.867394	0.0108033	0.00785341	0.0086699
CTNNAL1_vs_CCL5	0.00868382	1.70674	1.14491	2.54429	0.00901414	0.0079292	0.00868382
BTN3A2_vs_G3BP1	0.00869564	0.152975	0.03763	0.621879	0.000262077	0.00249394	0.00869564
CASP7_vs_SOCS5	0.00871305	0.585924	0.392983	0.873591	0.00904604	0.00795869	0.00871305
IRAK4_vs_RCAN1	0.00873743	0.576723	0.382207	0.870232	0.00978645	0.00797972	0.00873743
IFNAR2_vs_BIRC5	0.0087475	2.28606	1.23209	4.24164	0.017135	0.00701902	0.0087475
ING4_vs_LCN2	0.0087565	2.27914	1.23105	4.21956	0.0172662	0.00704551	0.0087565
IL1B_vs_ISG20	0.00876981	1.74838	1.1513	2.65513	0.00800158	0.00802725	0.00876981
BTN3A2_vs_PTEN	0.00877628	0.548584	0.350127	0.859531	0.00651231	0.00785396	0.00877628
PPP4C_vs_RGS2	0.00878439	0.145886	0.0345707	0.615626	0.0411198	0.00233704	0.00878439
DICER1_vs_NR4A3	0.00879277	0.352109	0.161271	0.768771	0.0221432	0.00614449	0.00879277
DUSP1_vs_HSPD1	0.00884375	1.72283	1.14652	2.58882	0.00913655	0.00808721	0.00884375
IL12A_vs_CYBB	0.00884905	3.06874	1.32548	7.1047	0.0238583	0.00583434	0.00884905
IRF2_vs_OAS2	0.00888239	1.71437	1.14484	2.56722	0.00901802	0.00812312	0.00888239
PIAS3_vs_C5AR1	0.00889995	0.525072	0.324034	0.850839	0.0130397	0.00781826	0.00889995
BTN3A2_vs_DR1	0.00891627	0.579012	0.384447	0.872044	0.00830743	0.00813829	0.00891627
KCNJ8_vs_UNC93B1	0.00891661	4.74625	1.47729	15.2488	0.0340507	0.00388472	0.00891661
DICER1_vs_TPST1	0.00893032	0.46725	0.264148	0.826518	0.00445932	0.00744574	0.00893032
PRKX_vs_CXCL12	0.00894653	0.574069	0.378655	0.870333	0.0107969	0.00814558	0.00894653
TRIM24_vs_CCL5	0.00895743	1.89844	1.1739	3.07018	0.0137321	0.00786467	0.00895743
APOBEC3G_vs_TPST1	0.00895795	0.431286	0.22955	0.810313	0.00371013	0.00716386	0.00895795
CCNA2_vs_C5AR1	0.00896271	0.52465	0.323435	0.851045	0.013587	0.00784306	0.00896271
NOD2_vs_SNCA	0.00897429	0.584757	0.391013	0.874502	0.00900192	0.00819947	0.00897429
PIAS3_vs_UNC93B1	0.00899349	2.60625	1.27024	5.34745	0.0189637	0.00669192	0.00899349
NFKB1_vs_DDX41	0.009018	2.53363	1.261	5.09064	0.0200321	0.00680924	0.009018
RHBDF2_vs_C5AR1	0.00903276	0.488454	0.285246	0.836425	0.015072	0.0076892	0.00903276
NRAS_vs_CXCL11	0.0090392	2.63058	1.27258	5.43775	0.00285056	0.00670288	0.0090392
IL12A_vs_CYTIP	0.00904284	1.7231	1.14521	2.59261	0.0103512	0.00826342	0.00904284
ABCG1_vs_MMP9	0.0090504	1.82816	1.16216	2.87582	0.0129925	0.00808533	0.0090504
AP3B1_vs_SIVA1	0.00906128	2.26374	1.22559	4.18126	0.017809	0.00731225	0.00906128
TNFRSF12A_vs_CNPY3	0.00906783	1.78691	1.15545	2.76347	0.0121539	0.00818595	0.00906783
NFKB1_vs_AKT1	0.00908156	2.07274	1.19879	3.58381	0.0156543	0.00767104	0.00908156
CXCR3_vs_FGF7	0.00908994	0.537302	0.336917	0.856868	0.0134652	0.00807908	0.00908994
IFRD1_vs_AMFR	0.00910865	3.87082	1.39974	10.7043	0.0296436	0.00493823	0.00910865
ADAM10_vs_CASP1	0.00911333	1.80602	1.15817	2.81624	0.00696669	0.00819983	0.00911333
SH2D1A_vs_RNASEL	0.00913471	0.357814	0.16523	0.774864	0.00255161	0.00652741	0.00913471
ACAP1_vs_NLRP1	0.00915856	0.582028	0.387404	0.874427	0.0103644	0.00838775	0.00915856
IFIT1_vs_TPST1	0.00916204	0.570551	0.374111	0.870138	0.0115273	0.00831111	0.00916204
MFN2_vs_CXCL10	0.00916658	1.76926	1.15189	2.71751	0.0121564	0.0082838	0.00916658
EIF4E_vs_IRF7	0.00917932	6.98853	1.61866	30.1728	0.0406687	0.00240337	0.00917932
IFIT3_vs_CD14	0.0091996	0.538065	0.337508	0.8578	0.00645692	0.00819249	0.0091996
FOXA2_vs_MAP3K14	0.00921192	0.571942	0.375598	0.870925	0.00797531	0.00839323	0.00921192
JAK1_vs_OAS3	0.00924264	1.76204	1.15019	2.69935	0.00759237	0.00836824	0.00924264
IL12A_vs_JAK3	0.00925628	2.00197	1.18692	3.37672	0.0143902	0.00798619	0.00925628
CD180_vs_TNFSF11	0.0092568	0.327282	0.141122	0.759013	0.0244896	0.00615521	0.0092568
CXCL9_vs_DDX1	0.0092574	0.489682	0.286007	0.8384	0.00503198	0.00788128	0.0092574
F2RL3_vs_P2RY14	0.00928034	3.01803	1.31313	6.93647	0.00226015	0.00632267	0.00928034
CXCL11_vs_PTK2	0.00929787	0.530746	0.329283	0.855468	0.00616047	0.00820726	0.00929787
SERPINB9_vs_TPST1	0.00930498	0.576975	0.381201	0.873293	0.00886271	0.00855877	0.00930498
RAC2_vs_CCL5	0.00932358	1.7983	1.15541	2.79892	0.0124984	0.00837712	0.00932358
IFIH1_vs_RCAN1	0.00933904	0.52351	0.321359	0.852822	0.01453	0.00818365	0.00933904
ABCA1_vs_DHX58	0.0093399	1.75226	1.14794	2.67471	0.00781544	0.00847071	0.0093399
HRAS_vs_PIAS4	0.00934472	0.45279	0.249126	0.822953	0.0174198	0.00766125	0.00934472
SARM1_vs_PLK1	0.00935127	15.5791	1.96426	123.562	0.0605538	0.000474479	0.00935127
CASP1_vs_PELI1	0.00936086	0.446916	0.243451	0.820428	0.00422146	0.00763338	0.00936086
AKAP10_vs_C5AR1	0.00936942	0.577685	0.381879	0.873887	0.00861718	0.00859984	0.00936942
BTN3A2_vs_MAP3K8	0.00937746	0.568566	0.37135	0.87052	0.0118899	0.00849091	0.00937746
TRAF6_vs_BTN3A3	0.00938263	2.09324	1.19886	3.65485	0.0167342	0.00790012	0.00938263
CFP_vs_NAIP	0.00939619	0.442713	0.239376	0.818776	0.0182424	0.00760598	0.00939619
SREBF1_vs_CASP1	0.00941795	2.7816	1.28505	6.02104	0.00268588	0.00673702	0.00941795
VASP_vs_IFI27	0.00949074	1.90612	1.17075	3.10339	0.0147517	0.00832694	0.00949074
DDX58_vs_OAS2	0.00950343	1.81034	1.156	2.83506	0.0132623	0.00852468	0.00950343
RIPK2_vs_FCGR2A	0.00951427	0.566589	0.368783	0.870492	0.0119703	0.00863473	0.00951427
SYK_vs_PPP3CA	0.00952476	0.552579	0.352899	0.865244	0.0133499	0.00856321	0.00952476
BTN3A1_vs_IKBKB	0.00953101	0.486201	0.281861	0.838681	0.0163744	0.00808883	0.00953101
KCNJ8_vs_NR4A3	0.00955984	0.455722	0.251512	0.825736	0.0178645	0.00785979	0.00955984
AP3B1_vs_SIGIRR	0.00957679	2.85303	1.29079	6.30603	0.0228043	0.00672563	0.00957679
IL12A_vs_CASP4	0.00959817	2.8343	1.28842	6.23497	0.0230941	0.00676923	0.00959817
IL1B_vs_CD27	0.00961765	1.76879	1.14867	2.72368	0.00779936	0.00872598	0.00961765
HSF1_vs_TRIM8	0.00963073	0.506499	0.302635	0.847694	0.00572057	0.00835617	0.00963073
CNOT8_vs_CXCL11	0.00963252	2.77435	1.28127	6.00733	0.00275895	0.00694585	0.00963252
OAS3_vs_DNM1L	0.00964398	0.582917	0.387363	0.877195	0.011152	0.00882096	0.00964398
JMJD6_vs_TANK	0.00965659	15.1004	1.93228	118.007	0.0622098	0.000542184	0.00965659
CALCOCO2_vs_SHARPIN	0.00965659	15.1004	1.93228	118.007	0.0622098	0.000542184	0.00965659
MUL1_vs_SHARPIN	0.00965659	15.1004	1.93228	118.007	0.0622098	0.000542184	0.00965659
DOK3_vs_IRF7	0.00965659	15.1004	1.93228	118.007	0.0622098	0.000542184	0.00965659
DOK3_vs_TP53	0.00965659	15.1004	1.93228	118.007	0.0622098	0.000542184	0.00965659
ISG20_vs_PLSCR1	0.00965659	15.1004	1.93228	118.007	0.0622098	0.000542184	0.00965659
BTN3A2_vs_PDCD1	0.00965659	0.0662233	0.00847405	0.517523	0.0622098	0.000542184	0.00965659
BTN3A2_vs_REL	0.00965659	0.0662233	0.00847405	0.517523	0.0622098	0.000542184	0.00965659
BTN3A2_vs_GRK5	0.00965659	0.0662233	0.00847405	0.517523	0.0622098	0.000542184	0.00965659
BTN3A2_vs_RNASEL	0.00965659	0.0662233	0.00847405	0.517523	0.0622098	0.000542184	0.00965659
IFNGR1_vs_ISG20	0.00965659	0.0662233	0.00847405	0.517523	0.0622098	0.000542184	0.00965659
HSF1_vs_RPS6KA4	0.00965659	0.0662233	0.00847405	0.517523	0.0622098	0.000542184	0.00965659
HSF1_vs_NLRP2	0.00965659	0.0662233	0.00847405	0.517523	0.0622098	0.000542184	0.00965659
REST_vs_CXCL11	0.00966536	1.94329	1.17485	3.21432	0.0059094	0.00842764	0.00966536
CASP8_vs_CDK9	0.00966652	6.77855	1.59067	28.8864	0.0425401	0.00269397	0.00966652
CXCL10_vs_CEBPB	0.00968162	0.435299	0.231807	0.817428	0.00410848	0.00780218	0.00968162
SCARB1_vs_CD27	0.00968984	3.2926	1.33474	8.12237	0.00191605	0.00613703	0.00968984
HRAS_vs_AKAP10	0.0097184	0.210326	0.0645126	0.685714	0.0348405	0.00430436	0.0097184
TRIM22_vs_ITGAV	0.00973688	0.500356	0.295987	0.845833	0.00556657	0.00838528	0.00973688
MAP2K1_vs_C5AR1	0.00975742	0.490503	0.285774	0.841903	0.0159292	0.00833958	0.00975742
ZBTB16_vs_BCL2	0.00978687	2.19177	1.20845	3.97523	0.0181486	0.00806413	0.00978687
CXCL9_vs_FCGR2A	0.00978748	0.579852	0.383478	0.876785	0.00857289	0.0089331	0.00978748
BTN3A2_vs_SCAF11	0.00979308	0.576243	0.379279	0.875494	0.0084889	0.00893185	0.00979308
SNX27_vs_IDO1	0.00983195	1.74216	1.14303	2.65533	0.0082155	0.00894132	0.00983195
TLR2_vs_PLEC	0.00984144	6.70897	1.58123	28.4654	0.0431968	0.0028009	0.00984144
TRPM2_vs_PLEC	0.00984144	6.70897	1.58123	28.4654	0.0431968	0.0028009	0.00984144
ARF6_vs_SIGIRR	0.00984229	0.330604	0.142668	0.76611	0.0255559	0.00663567	0.00984229
CFP_vs_SLC22A3	0.00985684	0.584778	0.389077	0.878915	0.01059	0.00905535	0.00985684
ANKRD17_vs_TPST1	0.00986232	0.555303	0.355224	0.868076	0.0133857	0.00888883	0.00986232
ABCA1_vs_PTPN2	0.00986487	1.77859	1.14852	2.75432	0.012995	0.00891941	0.00986487
CXCL9_vs_ING4	0.00986608	0.501087	0.296475	0.846913	0.00564875	0.00850506	0.00986608
TRAF1_vs_NR4A3	0.00988292	0.488043	0.282995	0.841663	0.0170939	0.00849948	0.00988292
CFB_vs_AMFR	0.0098887	0.585831	0.390241	0.879449	0.00937621	0.00906196	0.0098887
DDIT3_vs_SOCS5	0.00989636	0.297122	0.118154	0.747175	0.0275504	0.00614828	0.00989636
NOD2_vs_COLEC12	0.00992476	0.447948	0.243284	0.824787	0.00459489	0.0081838	0.00992476
GATA6_vs_FGF7	0.00992818	0.208966	0.0635649	0.686964	0.0347548	0.00437881	0.00992818
IFNGR1_vs_AKT1	0.00993941	2.23127	1.21214	4.10726	0.00461542	0.00818287	0.00993941
TRIM21_vs_FOXO3	0.00995946	0.588073	0.392722	0.880596	0.010933	0.00914268	0.00995946
ABCA1_vs_FADD	0.00997183	2.04695	1.18706	3.52973	0.0170043	0.00850159	0.00997183
CALM1_vs_THBS1	0.00997923	0.513175	0.308934	0.852442	0.0159743	0.00870171	0.00997923
BTN3A2_vs_NAMPT	0.0100004	0.56663	0.367776	0.873004	0.00812381	0.00909097	0.0100004
ELF4_vs_CXCL12	0.0100353	0.554881	0.354378	0.868824	0.0139094	0.00902621	0.0100353
STAP2_vs_IFIT1	0.0100437	1.74514	1.14212	2.66654	0.012477	0.00915195	0.0100437
CDKN2A_vs_GRK5	0.0100667	0.214284	0.0662953	0.692626	0.0360753	0.00458544	0.0100667
IL1R1_vs_CXCL11	0.0100781	2.06683	1.18888	3.59313	0.00538124	0.00857551	0.0100781
IL12A_vs_DUSP10	0.0101025	2.03987	1.18495	3.51158	0.0172783	0.00863839	0.0101025
BTN3A2_vs_ITGAV	0.0101316	0.405572	0.203854	0.806893	0.00372447	0.00784925	0.0101316
IL32_vs_WAS	0.0101546	0.297075	0.117744	0.749538	0.0278005	0.0063167	0.0101546
ERN1_vs_DHX58	0.0101583	2.38727	1.22955	4.63507	0.0210184	0.00801769	0.0101583
SIGLEC9_vs_ZBP1	0.0101611	1.89123	1.16336	3.07449	0.00666468	0.00898466	0.0101611
PIK3C3_vs_CD36	0.0101628	0.499817	0.294534	0.848176	0.0170146	0.00876991	0.0101628
MUL1_vs_AKT1	0.0101644	1.70522	1.13509	2.56171	0.0098816	0.00934732	0.0101644
IDO1_vs_TRIM13	0.01017	0.591096	0.395837	0.882671	0.0105234	0.00936483	0.01017
TNFRSF1B_vs_CCL5	0.0101957	1.8135	1.15159	2.85588	0.0143155	0.0091537	0.0101957
MUL1_vs_CCL5	0.010221	1.71637	1.1365	2.5921	0.00915256	0.00934868	0.010221
PROCR_vs_NFKBIE	0.010224	1.81796	1.15206	2.86876	0.0142931	0.00918806	0.010224
SLAMF8_vs_TPST1	0.0102504	0.494477	0.288831	0.846542	0.00571315	0.00878828	0.0102504
LTBR_vs_RGS2	0.0102538	0.445145	0.23996	0.825777	0.0193416	0.00836119	0.0102538
MAPK1_vs_C5AR1	0.0102583	0.529588	0.325955	0.860435	0.0146467	0.00909695	0.0102583
CASP1_vs_C5AR1	0.0102672	0.573739	0.375375	0.876926	0.00866132	0.00936644	0.0102672
STIM1_vs_RCAN1	0.0102879	0.401155	0.199671	0.805955	0.0220454	0.00792012	0.0102879
PML_vs_TRIM24	0.0103175	0.329719	0.141237	0.76973	0.0259385	0.00697329	0.0103175
CHUK_vs_APOBEC3G	0.010318	1.69137	1.13197	2.52721	0.0112223	0.00949727	0.010318
BTN3A1_vs_VEGFC	0.0103187	0.449535	0.244022	0.828127	0.0198021	0.00845867	0.0103187
ACE2_vs_IL1A	0.0103445	0.585346	0.388709	0.881454	0.00967489	0.00950684	0.0103445
CISH_vs_RCAN1	0.0104218	0.592893	0.397436	0.884475	0.0105041	0.00959243	0.0104218
IL10_vs_SH2D1A	0.0104283	2.45539	1.23478	4.88258	0.00386551	0.00810585	0.0104283
DOK3_vs_RUNX3	0.0104461	0.507562	0.302043	0.85292	0.00632293	0.0091603	0.0104461
JAK2_vs_VEGFC	0.0104731	0.501599	0.295753	0.850716	0.00611915	0.00910383	0.0104731
CCR4_vs_SIGLEC5	0.0105093	0.56453	0.364312	0.874786	0.0127961	0.00955605	0.0105093
SYK_vs_PPP3R1	0.0105308	0.582852	0.385407	0.881449	0.00939704	0.0096728	0.0105308
IL1B_vs_OAS3	0.0105319	2.47997	1.23652	4.97382	0.0225223	0.00814608	0.0105319
PTEN_vs_PLEC	0.0105355	3.82046	1.36788	10.6705	0.0317626	0.0059094	0.0105355
GBP2_vs_TPP2	0.0105409	0.590882	0.394814	0.884319	0.0119098	0.00969476	0.0105409
PRKDC_vs_MX2	0.0105464	2.36455	1.22267	4.57286	0.00433392	0.00844959	0.0105464
CXCL14_vs_AIM2	0.0105594	2.73448	1.26474	5.91221	0.00315542	0.00769579	0.0105594
ABCG1_vs_BTN3A3	0.0105672	1.876	1.15817	3.03875	0.0158292	0.00941178	0.0105672
ADAR_vs_SERPINE1	0.0105694	0.492603	0.286258	0.847687	0.0179467	0.00907921	0.0105694
APOBEC3G_vs_C5AR1	0.0105696	0.560669	0.359798	0.873684	0.00830893	0.00964423	0.0105696
TRAT1_vs_FGF7	0.0105833	0.558879	0.357743	0.873101	0.00801293	0.00954794	0.0105833
IRF7_vs_TPST1	0.0105882	0.492793	0.286417	0.847875	0.0179762	0.00909489	0.0105882
BECN1_vs_CXCL12	0.0105901	0.558156	0.356912	0.872871	0.0080089	0.0095758	0.0105901
ABCA1_vs_RSAD2	0.0105982	1.70039	1.13172	2.55481	0.0118621	0.00974961	0.0105982
S100A12_vs_CD27	0.0106142	2.01095	1.17672	3.43662	0.0172787	0.0091565	0.0106142
PIK3C3_vs_NR4A3	0.0106447	0.494911	0.288481	0.849055	0.0181719	0.00914505	0.0106447
CALCA_vs_TP73	0.0106654	2.6069	1.24946	5.4391	0.0238006	0.00800705	0.0106654
IL12A_vs_TRPV2	0.0106696	1.83972	1.1522	2.93751	0.0153448	0.00955755	0.0106696
CXCL9_vs_CAPRIN1	0.0106801	0.340524	0.148926	0.778616	0.00272311	0.00740884	0.0106801
MAPK8_vs_TPST1	0.010693	0.404864	0.202202	0.810648	0.00413318	0.00842217	0.010693
BCL2_vs_SIGLEC5	0.0106975	0.15147	0.0355561	0.645266	0.0448113	0.00319507	0.0106975
ELF1_vs_RSAD2	0.010713	1.88057	1.15778	3.05459	0.00707755	0.0094886	0.010713
TSC22D3_vs_CCL5	0.0107419	1.68874	1.12908	2.52583	0.0107452	0.00989043	0.0107419
TRAF2_vs_IL1RAP	0.010777	0.588389	0.391395	0.884533	0.0109096	0.00991619	0.010777
MMP9_vs_TPST1	0.0107823	0.593899	0.39789	0.886466	0.0117157	0.00993557	0.0107823
CXCL9_vs_PQBP1	0.010786	0.454919	0.248297	0.833482	0.00502709	0.00890619	0.010786
HDAC1_vs_CXCL11	0.0107992	4.49247	1.41516	14.2615	0.00109723	0.00531249	0.0107992
IL12A_vs_CREB1	0.0108095	2.27498	1.20912	4.2804	0.0194428	0.00880665	0.0108095
MID1_vs_RCAN1	0.0108215	0.592412	0.39605	0.886129	0.01115	0.00999785	0.0108215
ABCA1_vs_NCKAP1L	0.0108514	3.67829	1.35035	10.0195	0.00169982	0.00632063	0.0108514
OTUD7B_vs_TLR4	0.0108626	0.469833	0.262728	0.840196	0.0189397	0.00915031	0.0108626
AHR_vs_ATF3	0.0108999	0.562444	0.361142	0.875955	0.0147341	0.00986483	0.0108999
TSC1_vs_VEGFC	0.0109083	0.594787	0.398689	0.887336	0.0111335	0.0100649	0.0109083
NEU1_vs_NFIL3	0.0109121	0.552545	0.349943	0.872444	0.0150628	0.00981828	0.0109121
OAS3_vs_MARCH5	0.0109216	0.589428	0.392327	0.885551	0.012211	0.0100608	0.0109216
MFN2_vs_HMGB3	0.0109252	1.78052	1.14183	2.77646	0.00848081	0.00992248	0.0109252
DDX58_vs_ATG12	0.0109285	0.530074	0.325117	0.864238	0.0165349	0.00967016	0.0109285
TNIP1_vs_TPST1	0.0109722	0.15371	0.0363089	0.650715	0.0457944	0.00337197	0.0109722
MAPKAPK2_vs_VEGFC	0.0109826	0.265567	0.0955903	0.737795	0.0328969	0.00626851	0.0109826
ARF6_vs_DNM1L	0.0109838	0.211173	0.0637032	0.700027	0.0363301	0.00501097	0.0109838
MAP3K4_vs_MMP9	0.010988	1.88551	1.15652	3.07401	0.0167403	0.00977332	0.010988
GATA6_vs_ATF3	0.0110269	0.591071	0.394054	0.886592	0.0106701	0.0101902	0.0110269
IRF6_vs_NRIP1	0.0110282	0.401483	0.198636	0.811477	0.0228768	0.00855436	0.0110282
REST_vs_PLEC	0.0110428	2.79226	1.2648	6.1644	0.0252404	0.00795838	0.0110428
BTN3A2_vs_EPS8	0.0110544	0.531038	0.325913	0.865263	0.0167284	0.00979291	0.0110544
GATA6_vs_CXCL11	0.0110665	1.78011	1.14087	2.77751	0.00837764	0.0100085	0.0110665
PGLYRP1_vs_CAMP	0.0110895	1.71122	1.13049	2.59025	0.0100706	0.0102135	0.0110895
NOD2_vs_FGF7	0.0110939	0.586226	0.388218	0.885227	0.0133018	0.0101966	0.0110939
XRCC6_vs_CALM1	0.0111416	1.9368	1.16253	3.22676	0.00708757	0.00987115	0.0111416
TNIP1_vs_MX1	0.011161	1.73634	1.13383	2.65902	0.00928025	0.0101953	0.011161
CFB_vs_TNFAIP3	0.0111784	0.558483	0.356097	0.875896	0.0152358	0.0101161	0.0111784
BTN3A2_vs_WDR62	0.0111917	0.431797	0.225671	0.826196	0.0215546	0.00925204	0.0111917
CD36_vs_CLEC7A	0.0112424	1.84161	1.14858	2.95279	0.0164941	0.0100848	0.0112424
MAP3K7_vs_TPST1	0.0112678	0.575022	0.374826	0.882145	0.00918469	0.0102825	0.0112678
IL1B_vs_TRPV2	0.0112729	1.71073	1.12936	2.59138	0.00998677	0.0103548	0.0112729
CD300A_vs_SOCS1	0.0112747	2.7386	1.25639	5.96944	0.026366	0.00824484	0.0112747
IL21_vs_IFNB1	0.0112928	1.72107	1.13079	2.61948	0.013471	0.0103564	0.0112928
MAPK8_vs_C5AR1	0.0113118	0.561251	0.358968	0.877523	0.00890537	0.0103709	0.0113118
PTPN2_vs_IL1RAP	0.0113139	0.580081	0.380602	0.884108	0.0137294	0.0103789	0.0113139
TCF4_vs_COLEC12	0.0113254	0.577839	0.377975	0.883387	0.00970766	0.0104327	0.0113254
ABCA1_vs_DDIT3	0.011326	4.56447	1.40951	14.7813	0.0384379	0.0053982	0.011326
DDX58_vs_TICAM1	0.0113674	0.589449	0.391469	0.887555	0.0107635	0.0104972	0.0113674
VASP_vs_CCL5	0.0113726	2.33142	1.21045	4.4905	0.0047231	0.00913431	0.0113726
VDR_vs_NFAT5	0.0113814	0.533258	0.327689	0.867785	0.0172128	0.0101121	0.0113814
MAP3K8_vs_ZBP1	0.0113816	4.46424	1.40135	14.2216	0.00127076	0.00574278	0.0113816
MFN2_vs_PLEC	0.0113913	1.99576	1.16858	3.40846	0.0183256	0.00987585	0.0113913
CXCL9_vs_GAS6	0.0113917	0.31029	0.125347	0.768104	0.0025442	0.00755485	0.0113917
DDX58_vs_CLTC	0.0113985	0.341648	0.14869	0.785012	0.00309766	0.00807396	0.0113985
DDX58_vs_SMARCA4	0.0114185	0.53253	0.326824	0.867709	0.00765961	0.0101858	0.0114185
BTN3A1_vs_FZD1	0.01144	0.579645	0.379849	0.884531	0.0143694	0.0104666	0.01144
TBKBP1_vs_PTGES2	0.0114462	6.4197	1.51928	27.1264	0.046927	0.00363388	0.0114462
CHUK_vs_SLAMF7	0.0114547	2.18333	1.19194	3.99933	0.00542942	0.00951367	0.0114547
BTN3A1_vs_BID	0.0114577	0.589401	0.391236	0.887937	0.0107167	0.0105746	0.0114577
SIRPA_vs_C5AR1	0.0114599	0.512647	0.305401	0.860528	0.0183005	0.0100365	0.0114599
PPP4C_vs_IFI27	0.0114826	1.74166	1.13271	2.67799	0.014462	0.010489	0.0114826
IL10_vs_SLAMF7	0.0115112	1.676	1.12282	2.50171	0.0114484	0.0106382	0.0115112
S100A12_vs_NCKAP1L	0.0115235	2.10153	1.18118	3.73901	0.0200857	0.00976725	0.0115235
IL2RB_vs_C5AR1	0.011525	0.480167	0.271779	0.848339	0.00610887	0.0098166	0.011525
BTN3A2_vs_IL4R	0.0115389	0.585992	0.387071	0.887141	0.0136828	0.0106128	0.0115389
ABCA1_vs_CREB1	0.0115788	1.68185	1.12333	2.51806	0.0122995	0.0107031	0.0115788
PML_vs_TPST1	0.011579	0.419389	0.213624	0.823347	0.0225128	0.00920695	0.011579
CXCL14_vs_MMP7	0.0116023	1.83845	1.14577	2.9499	0.0169126	0.0104263	0.0116023
NEU1_vs_CCL5	0.0116295	1.78496	1.13807	2.79955	0.00867215	0.0105198	0.0116295
APOBEC3G_vs_VEGFC	0.0116864	0.594151	0.39641	0.89053	0.0131111	0.0108048	0.0116864
HSPBP1_vs_IFI27	0.0116867	1.89243	1.15263	3.10707	0.0179204	0.0103476	0.0116867
BTN3A2_vs_KLK1	0.0116896	0.512971	0.305307	0.861884	0.0187057	0.0102983	0.0116896
S100A12_vs_NFAT5	0.0116905	1.97704	1.16388	3.35833	0.0190062	0.0101893	0.0116905
IL2RG_vs_TPST1	0.0116962	0.590761	0.39238	0.889439	0.0106271	0.0107805	0.0116962
RSAD2_vs_CXCL12	0.011704	0.587779	0.388852	0.888472	0.0105379	0.010779	0.011704
RSAD2_vs_FADD	0.011708	0.559343	0.356038	0.87874	0.00878784	0.0105981	0.011708
NFKB1_vs_CASP1	0.0117225	2.42361	1.21755	4.82435	0.00457291	0.00926103	0.0117225
LGMN_vs_PELI1	0.0117499	0.311019	0.12538	0.771519	0.0316215	0.0077031	0.0117499
UBE2W_vs_CD27	0.0117654	2.90166	1.26674	6.64667	0.00320346	0.00833513	0.0117654
CXCR3_vs_FZD1	0.0117688	0.371277	0.171748	0.802608	0.00369877	0.0087331	0.0117688
ADIPOQ_vs_CEACAM1	0.0117759	2.26268	1.19861	4.27139	0.022631	0.00964588	0.0117759
HERC5_vs_RUNX3	0.0117785	0.587396	0.38826	0.888669	0.0109952	0.0109093	0.0117785
CXCR3_vs_RCAN1	0.0117848	0.500788	0.292361	0.857806	0.00678221	0.0102214	0.0117848
ABCG1_vs_CEACAM1	0.0118041	1.8479	1.14577	2.98032	0.0081249	0.0105756	0.0118041
RPS6KA4_vs_DMBT1	0.0118197	0.2673	0.0956959	0.746627	0.0340732	0.00685859	0.0118197
IFIT1_vs_VEGFC	0.0118205	0.528503	0.321682	0.868297	0.0180558	0.0104697	0.0118205
IDO1_vs_PTEN	0.0118206	0.547292	0.342303	0.875041	0.00830314	0.0106145	0.0118206
CASP8_vs_BCL10	0.0118406	0.521986	0.314623	0.866019	0.00758729	0.0104878	0.0118406
C1QTNF3_vs_AIMP1	0.0118498	2.19897	1.1904	4.06205	0.0218408	0.00982692	0.0118498
OAS2_vs_RCAN1	0.011856	0.391128	0.188272	0.812553	0.0259067	0.00906422	0.011856
TRADD_vs_ATF3	0.0118624	0.594807	0.396853	0.891502	0.0116063	0.0109918	0.0118624
YY1_vs_TPST1	0.0118771	0.221752	0.0685889	0.716939	0.039597	0.00578064	0.0118771
MFN2_vs_IRF7	0.0118828	1.68057	1.1215	2.51834	0.0117177	0.0109937	0.0118828
SNX27_vs_JAM3	0.0118903	0.424765	0.217975	0.827736	0.0233971	0.00953885	0.0118903
NOD2_vs_FFAR2	0.011893	0.224511	0.0700988	0.719057	0.0402378	0.00585797	0.011893
TLR2_vs_CD27	0.0119049	1.86104	1.14691	3.01984	0.00829409	0.0107244	0.0119049
DDX58_vs_SYP	0.0119439	0.156758	0.0369629	0.664806	0.0477113	0.00386474	0.0119439
RSAD2_vs_C5AR1	0.0119694	0.59271	0.394165	0.891264	0.0131407	0.0110875	0.0119694
DEFB1_vs_CSF2RB	0.0119745	0.388715	0.18602	0.812276	0.0257677	0.009149	0.0119745
BTN3A2_vs_PURA	0.0120049	0.469123	0.259903	0.846763	0.0215452	0.0101199	0.0120049
DDX58_vs_PELI1	0.0120121	0.59522	0.397061	0.892274	0.0127214	0.0111239	0.0120121
ELF1_vs_IRF1	0.0120523	1.6981	1.12315	2.56737	0.0106583	0.0111037	0.0120523
ATG9A_vs_RCAN1	0.0121238	0.310567	0.124556	0.774365	0.0319322	0.00796563	0.0121238
ERN1_vs_ZBP1	0.0121369	1.82877	1.14103	2.93103	0.00861461	0.0109295	0.0121369
TNFRSF12A_vs_IFI27	0.0121434	1.75248	1.13042	2.71687	0.0155958	0.0110857	0.0121434
LTBR_vs_DCN	0.0121442	0.597648	0.399702	0.893625	0.0132813	0.0112502	0.0121442
NKIRAS2_vs_PELI1	0.0121679	0.596342	0.398103	0.893297	0.0132452	0.0112677	0.0121679
RAC1_vs_CEBPB	0.0121878	0.593299	0.394453	0.892383	0.0125755	0.01133	0.0121878
C1QTNF3_vs_CCL5	0.0122002	2.08893	1.17419	3.71629	0.0210284	0.0104008	0.0122002
TLR5_vs_CEACAM1	0.0122309	1.70733	1.12351	2.59452	0.0107091	0.0112697	0.0122309
TLR5_vs_AIM2	0.0122327	2.53626	1.22459	5.2529	0.00444864	0.0094956	0.0122327
STAT2_vs_IL1R1	0.0122701	0.587766	0.387769	0.890914	0.0142159	0.0113287	0.0122701
SLC22A3_vs_SCN5A	0.0122733	1.71214	1.12397	2.6081	0.0148458	0.0113119	0.0122733
CXCL9_vs_RUSC1	0.0122966	0.538293	0.331465	0.874178	0.00827319	0.0109942	0.0122966
CASP6_vs_C5AR1	0.0123175	0.532272	0.324845	0.872149	0.0180496	0.0109621	0.0123175
IGF1_vs_DUSP10	0.0123192	2.254	1.19278	4.25938	0.023317	0.010108	0.0123192
CTSD_vs_IFI27	0.0123351	1.85209	1.14293	3.00127	0.00859646	0.0111155	0.0123351
NTN1_vs_CD27	0.0123452	2.11461	1.17617	3.80182	0.00632303	0.0104806	0.0123452
ATG5_vs_PLEC	0.0123492	2.1316	1.17818	3.85657	0.0218886	0.0104215	0.0123492
ABL1_vs_SERPINE1	0.0123935	0.596489	0.397859	0.894283	0.0140488	0.0114758	0.0123935
TLR2_vs_COPS5	0.0124014	2.24771	1.19134	4.24075	0.0235385	0.0102003	0.0124014
TAX1BP1_vs_VEGFC	0.0124077	0.309899	0.123708	0.776325	0.0321122	0.00815888	0.0124077
CCL2_vs_CCL5	0.012418	1.76281	1.13028	2.74931	0.0097257	0.0113445	0.012418
FCN3_vs_AIM2	0.0124333	1.67965	1.11846	2.5224	0.0114589	0.0114913	0.0124333
JAM3_vs_PIN1	0.0124539	6.43521	1.49421	27.715	0.0477736	0.00404283	0.0124539
PCBP1_vs_PRMT1	0.0124654	0.0735123	0.00948716	0.569619	0.0696255	0.00107186	0.0124654
HNRNPL_vs_NLRP2	0.0124654	0.0735123	0.00948716	0.569619	0.0696255	0.00107186	0.0124654
IRAK4_vs_FCN3	0.0124654	0.0735123	0.00948716	0.569619	0.0696255	0.00107186	0.0124654
USP2_vs_TANK	0.0124654	13.6032	1.75556	105.406	0.0696255	0.00107186	0.0124654
REST_vs_DHX9	0.0124654	13.6032	1.75556	105.406	0.0696255	0.00107186	0.0124654
SERPING1_vs_CEBPB	0.0124897	0.547487	0.341271	0.878313	0.0173364	0.0112584	0.0124897
DDX58_vs_DR1	0.0125053	0.591646	0.391911	0.893176	0.0145991	0.0115533	0.0125053
ILF3_vs_CXCL11	0.0125058	2.88875	1.2565	6.64134	0.00357911	0.00902382	0.0125058
CXCL9_vs_NFE2L2	0.0125077	0.49473	0.284785	0.859449	0.00700374	0.0108245	0.0125077
PROCR_vs_ZC3HAV1	0.0125195	1.72272	1.12413	2.64008	0.0154815	0.0115185	0.0125195
MAVS_vs_INPP5D	0.0125734	0.224607	0.0695116	0.725753	0.0409448	0.00626206	0.0125734
TNFRSF1B_vs_LGALS9	0.0125846	2.20966	1.18542	4.11887	0.0228434	0.0106543	0.0125846
OAS3_vs_CXCL12	0.0126132	0.597997	0.399254	0.895673	0.0140665	0.0116758	0.0126132
AP3B1_vs_CNOT4	0.0126147	1.67089	1.11628	2.50106	0.0122366	0.0117064	0.0126147
SCAMP5_vs_ATG9A	0.0126728	2.91587	1.25704	6.76375	0.0301987	0.00897216	0.0126728
NR4A3_vs_CD27	0.0126764	1.90466	1.14764	3.16105	0.0196516	0.0112818	0.0126764
GLI1_vs_SNCA	0.0126824	0.39496	0.190245	0.819961	0.00474535	0.00991967	0.0126824
BTN3A3_vs_PELI1	0.0126982	0.58282	0.381185	0.891114	0.0108255	0.0117003	0.0126982
SYK_vs_THBS1	0.0127291	0.594522	0.394909	0.895031	0.0118846	0.0118171	0.0127291
HDAC1_vs_HMGB3	0.0127552	2.40828	1.20591	4.80948	0.00520756	0.010228	0.0127552
TRAFD1_vs_ZC3HAV1	0.012776	1.73887	1.12497	2.68778	0.0103621	0.0117443	0.012776
NKIRAS2_vs_NFIL3	0.012804	0.580432	0.378207	0.890784	0.0107564	0.0117925	0.012804
TREM1_vs_FCN3	0.0128099	1.75423	1.12689	2.7308	0.0104511	0.0118254	0.0128099
NOD2_vs_ZBP1	0.0128173	1.69057	1.11803	2.5563	0.0115722	0.0118532	0.0128173
VASP_vs_OAS2	0.0128209	1.85251	1.13995	3.01046	0.00871832	0.0114874	0.0128209
TRAFD1_vs_CCL5	0.0128312	1.68187	1.11674	2.53299	0.0147817	0.0118705	0.0128312
CTNNAL1_vs_PLA2G4A	0.0128345	2.39815	1.2041	4.7763	0.00519873	0.0102585	0.0128345
PLAUR_vs_PTK2	0.0128433	1.67911	1.11629	2.52572	0.0133525	0.0119466	0.0128433
IL10_vs_CLEC4E	0.01285	1.70358	1.11968	2.59198	0.0110551	0.0118541	0.01285
OAS3_vs_FADD	0.0128589	0.591821	0.391475	0.894698	0.0151789	0.0118815	0.0128589
CXCL9_vs_PRKRA	0.0128616	0.521539	0.312275	0.871037	0.00801593	0.0113666	0.0128616
ABCG1_vs_MALT1	0.0128655	1.72707	1.12286	2.6564	0.0106065	0.0118386	0.0128655
GBP2_vs_TSC22D3	0.0128755	0.545366	0.338215	0.879394	0.00898061	0.0115824	0.0128755
TNFRSF12A_vs_MFN1	0.0129389	0.15907	0.0373231	0.677948	0.0494116	0.00437484	0.0129389
SENP2_vs_RGS2	0.0129447	0.587439	0.386155	0.893645	0.0156178	0.0119509	0.0129447
BTN3A2_vs_ATF3	0.0129507	0.588354	0.38722	0.893964	0.011507	0.011987	0.0129507
CFB_vs_NFE2L2	0.0129713	0.582203	0.379972	0.892067	0.0109095	0.0119393	0.0129713
TRIM21_vs_RPS6KA4	0.0129792	0.599269	0.400112	0.897557	0.0129684	0.012059	0.0129792
ADAM10_vs_LCN2	0.0129814	4.56017	1.37746	15.0967	0.0401109	0.00635008	0.0129814
KPNA1_vs_LCN2	0.0129814	4.56017	1.37746	15.0967	0.0401109	0.00635008	0.0129814
IRF2_vs_SOCS5	0.0129859	0.341242	0.146102	0.797021	0.0302857	0.0091993	0.0129859
DICER1_vs_VEGFC	0.0130144	0.598954	0.399673	0.897599	0.0143013	0.0120784	0.0130144
IL13RA1_vs_OAS2	0.0130176	1.83231	1.13612	2.95512	0.00909154	0.0117208	0.0130176
GBP2_vs_TPST1	0.0130618	0.60294	0.404361	0.899042	0.0131488	0.0121331	0.0130618
IRF8_vs_SLAMF7	0.0130728	1.78029	1.12893	2.80747	0.00968153	0.0118664	0.0130728
CXCL9_vs_CDK9	0.0130776	0.497021	0.286138	0.863322	0.00739543	0.0113559	0.0130776
SYK_vs_FADD	0.0131249	0.562951	0.357515	0.886435	0.0179203	0.0119689	0.0131249
SCAF11_vs_CCL5	0.0131396	1.72252	1.12078	2.64733	0.0167189	0.0120695	0.0131396
REST_vs_FCGR2A	0.0131398	0.554063	0.347447	0.883547	0.0177918	0.0118902	0.0131398
PTX3_vs_APOBEC3F	0.0131429	1.682	1.11518	2.53693	0.0119611	0.0121847	0.0131429
ULK1_vs_CASP8	0.0131481	1.72637	1.12126	2.65804	0.0108922	0.0121214	0.0131481
CXCL9_vs_AXL	0.0131647	0.584429	0.38223	0.893591	0.0110247	0.0121207	0.0131647
ILF3_vs_CXCL12	0.0131811	0.520361	0.310451	0.872201	0.0205938	0.011654	0.0131811
PPP4C_vs_FSTL1	0.013214	0.397089	0.19126	0.824427	0.0280315	0.0102714	0.013214
F2R_vs_SERPINE1	0.0132888	0.555173	0.34843	0.884587	0.00975519	0.012072	0.0132888
BCL10_vs_CCL5	0.0132891	1.67067	1.11288	2.50802	0.0141484	0.0123445	0.0132891
ADRB2_vs_CEACAM1	0.0132981	3.20949	1.27496	8.07932	0.0332722	0.00884264	0.0132981
MUL1_vs_HMGB3	0.0133398	1.67723	1.11354	2.52628	0.0128041	0.0124123	0.0133398
OAS3_vs_DDX1	0.0133733	0.583569	0.380856	0.894179	0.0112592	0.012325	0.0133733
ELF1_vs_CRKL	0.0133811	1.68857	1.11489	2.55744	0.0156951	0.0123892	0.0133811
DHX58_vs_TPST1	0.0133813	0.488365	0.276762	0.861753	0.00730625	0.011541	0.0133813
CHUK_vs_MST1R	0.0133905	1.76828	1.12557	2.77797	0.0102013	0.0122053	0.0133905
AP3B1_vs_CD27	0.0133968	4.2692	1.35138	13.487	0.00161564	0.00703029	0.0133968
PTCH1_vs_LGALS4	0.0134394	0.314901	0.125973	0.787171	0.0339886	0.00903584	0.0134394
MERTK_vs_SLAMF7	0.013459	2.37831	1.19637	4.72794	0.00549322	0.0108045	0.013459
CFB_vs_CRKL	0.0134651	0.602118	0.402665	0.900367	0.0141087	0.0125246	0.0134651
AP3B1_vs_PIN1	0.0134665	2.71016	1.22907	5.97606	0.0290934	0.0100554	0.0134665
MYH9_vs_HSP90B1	0.0134678	1.87882	1.13935	3.09824	0.0199479	0.0120125	0.0134678
ZBTB16_vs_GZMM	0.0134757	1.72551	1.11942	2.65976	0.016341	0.0124376	0.0134757
SYK_vs_EGR1	0.0134863	0.459899	0.248344	0.851669	0.00691878	0.0115255	0.0134863
LAT_vs_CTSG	0.0134943	0.52324	0.312989	0.874728	0.0202148	0.0120026	0.0134943
PDCD1_vs_AIM2	0.0135158	1.70615	1.11661	2.60695	0.0117558	0.0125253	0.0135158
STAT6_vs_SOCS5	0.013519	0.162801	0.0385521	0.687488	0.0511677	0.00476542	0.013519
MTA1_vs_PELI1	0.0135198	0.506148	0.294847	0.868874	0.0219809	0.0118252	0.0135198
OAS1_vs_CXCL11	0.013531	2.38021	1.19593	4.73724	0.00556698	0.0108811	0.013531
RNF125_vs_SLC22A3	0.0135801	0.461298	0.249547	0.852729	0.024235	0.011423	0.0135801
NOTCH1_vs_C5AR1	0.0135962	0.600742	0.40079	0.900451	0.0135563	0.0126562	0.0135962
TRIM38_vs_THBS1	0.0136421	0.521187	0.310536	0.874733	0.00871364	0.0121555	0.0136421
TOLLIP_vs_MX1	0.0136424	1.69083	1.1139	2.56657	0.0164493	0.0126144	0.0136424
GBP2_vs_FADD	0.0136465	0.57828	0.374214	0.893627	0.0109149	0.0125197	0.0136465
S100A12_vs_NLRP1	0.0137209	1.72743	1.11841	2.66809	0.0171729	0.0126166	0.0137209
EIF2AK2_vs_C5AR1	0.0137363	0.541823	0.332786	0.882166	0.0193895	0.0123508	0.0137363
IL13RA1_vs_IFI27	0.0137545	1.91982	1.14264	3.22562	0.0211799	0.0121728	0.0137545
MAPK1_vs_NOX4	0.0137736	0.275538	0.0987918	0.7685	0.0375729	0.00837808	0.0137736
CD180_vs_RCAN1	0.0137764	0.350007	0.151801	0.807007	0.00424131	0.0101296	0.0137764
SLAMF7_vs_CXCL12	0.0137994	0.322175	0.130786	0.793638	0.00337966	0.00944297	0.0137994
USP7_vs_LCN2	0.0138076	2.29512	1.18468	4.44642	0.0265126	0.0113051	0.0138076
CTSS_vs_ITGAV	0.0138328	0.60452	0.404916	0.902519	0.0143258	0.0128675	0.0138328
TRAFD1_vs_BTN3A3	0.0138484	1.71679	1.11635	2.64019	0.0115222	0.0127698	0.0138484
PLAUR_vs_PQBP1	0.0138682	4.42734	1.35356	14.4814	0.0425069	0.00707694	0.0138682
IGF1_vs_CLEC4E	0.0139419	1.66596	1.10909	2.50243	0.0128915	0.01295	0.0139419
IDO1_vs_CASP10	0.0139527	0.599303	0.398456	0.90139	0.0158291	0.0129712	0.0139527
IL1B_vs_CDK9	0.0139529	6.23057	1.44913	26.7885	0.0508112	0.00487497	0.0139529
IL1B_vs_RPS6KA4	0.0139529	6.23057	1.44913	26.7885	0.0508112	0.00487497	0.0139529
OAS1_vs_FZD1	0.0139811	0.571274	0.365542	0.892796	0.0186805	0.0127891	0.0139811
CXCL2_vs_CXCL11	0.0139918	1.68569	1.1115	2.5565	0.0165871	0.0129673	0.0139918
CYTIP_vs_AIM2	0.0139922	2.21799	1.175	4.18681	0.00683952	0.0117664	0.0139922
MX1_vs_TRIM8	0.0139928	0.4021	0.194431	0.831576	0.0053609	0.0110288	0.0139928
CASP1_vs_TPST1	0.0140047	0.544218	0.334973	0.884171	0.00964936	0.0126099	0.0140047
IGF1_vs_TRIM24	0.0140098	2.63973	1.21697	5.72582	0.0309531	0.0106356	0.0140098
MAPK8_vs_TPP2	0.0140182	0.491151	0.278532	0.866074	0.00825916	0.0124138	0.0140182
PML_vs_FZD1	0.0140272	0.435832	0.224673	0.845449	0.0267382	0.0114913	0.0140272
KCNJ8_vs_E2F1	0.0140281	4.33503	1.34513	13.9707	0.0437965	0.00731564	0.0140281
EDN1_vs_CXCL11	0.0140359	1.66466	1.10847	2.49991	0.015305	0.0130669	0.0140359
TRAFD1_vs_C5AR1	0.0140397	0.567098	0.360653	0.891716	0.0179926	0.0128359	0.0140397
ABCA1_vs_FCN3	0.0140419	0.0700362	0.00839317	0.584412	0.0685369	0.00117165	0.0140419
IL1B_vs_PLEC	0.0140419	14.2783	1.71112	119.145	0.0685369	0.00117165	0.0140419
MAP3K14_vs_HMGB3	0.0140419	14.2783	1.71112	119.145	0.0685369	0.00117165	0.0140419
XIAP_vs_IL23A	0.014045	0.348073	0.149943	0.808007	0.0323358	0.0101392	0.014045
IL12A_vs_ERAP1	0.0140452	2.67449	1.21984	5.86378	0.030315	0.0105892	0.0140452
IGF1_vs_NOD1	0.0140672	1.70862	1.11417	2.62023	0.0175092	0.0129833	0.0140672
TREM1_vs_TNFSF9	0.0140714	1.68632	1.1112	2.55911	0.0126987	0.0130808	0.0140714
CXCL9_vs_ARF6	0.014082	0.35439	0.154822	0.811207	0.00419957	0.0103001	0.014082
SMAD3_vs_CD36	0.0140866	0.401082	0.19341	0.831741	0.0294341	0.0110683	0.0140866
TNIP1_vs_PLSCR1	0.0140925	1.66955	1.10886	2.51373	0.0133877	0.0131278	0.0140925
NR4A3_vs_SOCS5	0.0140993	3.14828	1.26005	7.86607	0.0350928	0.00958011	0.0140993
IL32_vs_C5AR1	0.014116	0.494868	0.282171	0.867892	0.0228964	0.012261	0.014116
CXCL9_vs_MAVS	0.014153	0.545554	0.336202	0.88527	0.00971732	0.0127511	0.014153
CTNNAL1_vs_BCL10	0.0141833	0.601218	0.400357	0.902852	0.0132758	0.0132019	0.0141833
MSR1_vs_LGALS9	0.0141867	2.8756	1.23631	6.68851	0.0324187	0.010238	0.0141867
CTNNAL1_vs_PTPN2	0.0141943	1.96839	1.14564	3.38202	0.00858345	0.0125149	0.0141943
IL12A_vs_CXCR3	0.0142062	1.66068	1.10715	2.49097	0.0153661	0.0132501	0.0142062
SIRPA_vs_ZC3HAV1	0.0142098	1.70128	1.11251	2.60165	0.0127588	0.0132679	0.0142098
RSAD2_vs_SERPINE1	0.0142241	0.594257	0.391987	0.900901	0.0125004	0.0131889	0.0142241
ZBTB16_vs_C6	0.0142405	1.87945	1.13478	3.1128	0.00935481	0.0127551	0.0142405
CXCL14_vs_OAS2	0.0142639	1.65843	1.10658	2.48549	0.0158043	0.0132749	0.0142639
APOBEC3G_vs_TRIM13	0.0142853	0.606294	0.406287	0.904759	0.0146861	0.0133286	0.0142853
SMARCE1_vs_PLEC	0.0142857	4.46117	1.34865	14.757	0.0424969	0.00727623	0.0142857
SNAP23_vs_PLEC	0.0142857	4.46117	1.34865	14.757	0.0424969	0.00727623	0.0142857
CXCL9_vs_AMFR	0.0142909	0.533598	0.322833	0.881964	0.00934513	0.0127804	0.0142909
STAT2_vs_OAS1	0.0143106	1.76192	1.11982	2.77217	0.0109739	0.0131046	0.0143106
SLAMF7_vs_C5AR1	0.0143108	0.381583	0.176514	0.824894	0.00492964	0.0109506	0.0143108
STAT2_vs_CNPY3	0.0143271	2.85425	1.23296	6.60745	0.0329409	0.0103896	0.0143271
FOXO3_vs_C5AR1	0.0143403	0.565142	0.357911	0.892358	0.0181516	0.0131113	0.0143403
IL12A_vs_DOK3	0.0143406	1.78584	1.12269	2.84071	0.0194187	0.0130965	0.0143406
IL1B_vs_MST1R	0.0143501	1.68505	1.1097	2.5587	0.012612	0.0133255	0.0143501
MFF_vs_C5AR1	0.0143516	0.515122	0.302891	0.876061	0.0213306	0.0127069	0.0143516
BTN3A2_vs_ATF2	0.0143558	0.508231	0.295627	0.87373	0.00870489	0.012675	0.0143558
PLAUR_vs_RANBP9	0.0143714	1.95448	1.14289	3.3424	0.022095	0.0126622	0.0143714
ELF1_vs_HMGB3	0.014386	1.68008	1.10888	2.54551	0.0167898	0.0133653	0.014386
IKBKE_vs_MMP9	0.0143864	1.65388	1.10541	2.47449	0.0158062	0.013412	0.0143864
PPP3R1_vs_VEGFC	0.0144267	0.168561	0.0404836	0.701835	0.0538902	0.00539376	0.0144267
TBK1_vs_CCL5	0.0144502	1.83728	1.12845	2.99136	0.0210136	0.0130179	0.0144502
COPS5_vs_C5AR1	0.0144526	0.590539	0.387202	0.900658	0.0169217	0.0134285	0.0144526
SAMHD1_vs_CXCL12	0.0144701	0.544401	0.334395	0.886297	0.0210563	0.0130456	0.0144701
MAPK1_vs_PKN1	0.0144748	5.93843	1.42412	24.7627	0.0538802	0.00541066	0.0144748
GBP2_vs_IFI27	0.0144791	6.04653	1.42913	25.5823	0.0528869	0.00529554	0.0144791
FCGR2A_vs_IFI27	0.0144791	6.04653	1.42913	25.5823	0.0528869	0.00529554	0.0144791
TNFRSF1B_vs_IFI27	0.0144791	6.04653	1.42913	25.5823	0.0528869	0.00529554	0.0144791
MTA1_vs_SOCS5	0.014481	0.167494	0.0399915	0.701505	0.0535885	0.00537935	0.014481
CXCL9_vs_SIGIRR	0.0144902	0.519785	0.307617	0.878288	0.00896266	0.0128406	0.0144902
NAMPT_vs_OAS2	0.0145013	1.67472	1.10763	2.53214	0.0169705	0.0134677	0.0145013
OAS1_vs_PTGES2	0.0145079	0.586857	0.382771	0.899756	0.0122901	0.013427	0.0145079
LEP_vs_C6	0.0145319	1.66094	1.10568	2.49504	0.0136273	0.013545	0.0145319
GBP2_vs_SERPINE1	0.0145364	0.585769	0.381446	0.899537	0.0121238	0.0134178	0.0145364
FOXA2_vs_ZFPM2	0.0145828	0.604284	0.403371	0.905267	0.0142341	0.0135946	0.0145828
DDX58_vs_C5AR1	0.0145875	0.575444	0.369331	0.896581	0.0186195	0.0134228	0.0145875
GATA4_vs_SOCS5	0.0145914	0.173732	0.0426476	0.707727	0.000936061	0.00576312	0.0145914
OAS3_vs_PELI1	0.0146048	0.590678	0.387113	0.901288	0.0179553	0.013514	0.0146048
MAP2K7_vs_OAS2	0.0146097	1.6544	1.10447	2.47817	0.0155728	0.0136231	0.0146097
RNF41_vs_GSK3A	0.0146181	2.65604	1.21255	5.81793	0.0312448	0.0111029	0.0146181
NOD2_vs_SCN5A	0.0146308	0.585499	0.380973	0.899824	0.0184674	0.0135219	0.0146308
C1QTNF3_vs_MAP3K7	0.0146407	1.81625	1.12483	2.93269	0.0201989	0.0132575	0.0146407
IL12A_vs_ZC3HAV1	0.0146789	2.51767	1.19927	5.28544	0.0295052	0.0114971	0.0146789
NFKB1_vs_SIGIRR	0.0146939	2.21488	1.1693	4.19542	0.0265215	0.0122742	0.0146939
IDO1_vs_PTGES2	0.0146988	0.325656	0.13223	0.802024	0.00373291	0.0101968	0.0146988
IL7R_vs_SIGLEC5	0.0147116	0.28324	0.102797	0.780417	0.039971	0.00921047	0.0147116
OAS1_vs_SOCS5	0.0147186	0.565468	0.357654	0.894031	0.0200943	0.0134424	0.0147186
CAMP_vs_SIGLEC5	0.0147202	0.597598	0.395137	0.903798	0.01366	0.0137355	0.0147202
SYK_vs_SERPINE1	0.0147349	0.605469	0.404548	0.906178	0.0161752	0.0137543	0.0147349
NEU1_vs_PELI1	0.0147363	0.500439	0.286901	0.872912	0.0240096	0.0128667	0.0147363
IL32_vs_TNFRSF12A	0.0147381	0.325164	0.131823	0.802072	0.00378783	0.0102532	0.0147381
RXRA_vs_TRIM22	0.0147554	1.7195	1.1122	2.65841	0.0187422	0.0136193	0.0147554
ABCA1_vs_ZC3HAV1	0.0147749	1.95876	1.14087	3.36299	0.0236089	0.0130074	0.0147749
ZMYND11_vs_CXCL12	0.0148021	0.589856	0.385818	0.9018	0.0181236	0.0137151	0.0148021
BTN3A2_vs_TNK1	0.0148692	0.556973	0.347775	0.892009	0.0208901	0.0135082	0.0148692
DOK3_vs_FGF7	0.0148766	0.465763	0.25183	0.861436	0.0260096	0.0126429	0.0148766
IFIT2_vs_SOCS5	0.0148804	0.606541	0.405603	0.907024	0.0157219	0.0138896	0.0148804
BTN3A2_vs_NR1H3	0.0148816	0.604176	0.402751	0.906338	0.0156144	0.0138843	0.0148816
ABL1_vs_BCL10	0.0148888	0.592404	0.388688	0.902891	0.0177077	0.013834	0.0148888
IFNAR1_vs_TPST1	0.0149193	0.397133	0.18881	0.835307	0.0297424	0.011705	0.0149193
SEMA3A_vs_RCAN1	0.0149282	0.572761	0.365673	0.897129	0.0121304	0.0138916	0.0149282
WDR62_vs_MALT1	0.0149333	1.69045	1.10765	2.57988	0.0180275	0.0138644	0.0149333
LTBR_vs_TPST1	0.0149472	0.167887	0.0398915	0.706571	0.0541422	0.00561552	0.0149472
TSC22D3_vs_RANBP9	0.014994	1.7375	1.11329	2.71169	0.0190551	0.0138342	0.014994
CXCR3_vs_CASP1	0.0150159	0.239725	0.0758262	0.757892	0.00203368	0.00821678	0.0150159
IFI16_vs_DHX9	0.0150231	0.552763	0.342795	0.891341	0.0107017	0.013634	0.0150231
MAP2K4_vs_PARD3	0.0150486	4.29249	1.32629	13.8925	0.045299	0.00800399	0.0150486
CXCL9_vs_FOXO3	0.0150575	0.572125	0.364729	0.897452	0.0115563	0.0138037	0.0150575
TRIM26_vs_BID	0.0150613	0.520499	0.307452	0.881175	0.0235384	0.0133642	0.0150613
FOXO3_vs_AIMP1	0.0150696	1.65517	1.10251	2.48488	0.0170934	0.0140566	0.0150696
RELA_vs_SERPINE1	0.0150876	0.56513	0.356666	0.895439	0.0205247	0.0138275	0.0150876
CXCL11_vs_CTSK	0.0150932	0.552216	0.342069	0.891465	0.0107736	0.0137131	0.0150932
AKAP10_vs_SLAMF7	0.0151043	3.0607	1.24151	7.54556	0.00392368	0.0105561	0.0151043
UBE2W_vs_SLAMF7	0.0151361	2.78691	1.2189	6.37202	0.00465722	0.011195	0.0151361
NTN1_vs_SLAMF7	0.015141	2.18564	1.16298	4.10758	0.00741718	0.0127967	0.015141
REST_vs_VEGFC	0.0151442	0.320226	0.12776	0.802636	0.0365292	0.0104041	0.0151442
RB1_vs_NLRP2	0.0151778	1.79507	1.11941	2.87855	0.0110858	0.0138427	0.0151778
RHEB_vs_S100A8	0.0151872	0.380181	0.174152	0.829951	0.0323157	0.011627	0.0151872
RIPK2_vs_TPP2	0.0151956	0.556841	0.347097	0.893331	0.0212516	0.0138426	0.0151956
P2RX7_vs_FGF7	0.0152058	0.545582	0.334499	0.889866	0.021987	0.013785	0.0152058
CXCL2_vs_CCL5	0.0152216	1.92425	1.13425	3.26449	0.0225182	0.0135284	0.0152216
SREBF1_vs_PTK2	0.0152322	1.65176	1.10135	2.47724	0.0150176	0.0142406	0.0152322
RB1_vs_CDK9	0.0152384	1.93257	1.13509	3.29034	0.0234252	0.013495	0.0152384
RIPK2_vs_TPST1	0.0152511	0.569861	0.361813	0.89754	0.020366	0.0139941	0.0152511
IL12A_vs_EPS8	0.01526	1.90314	1.13162	3.20068	0.0230779	0.0136259	0.01526
HDAC2_vs_IFI27	0.0152631	3.15728	1.24719	7.99273	0.036075	0.0104406	0.0152631
CXCL9_vs_MUL1	0.0152671	0.536815	0.324749	0.887362	0.0101006	0.0137105	0.0152671
BTN3A2_vs_UBE2W	0.0153016	0.594577	0.390596	0.905083	0.0181561	0.014207	0.0153016
CFB_vs_MAFB	0.0153082	0.597192	0.393698	0.905869	0.0135479	0.0142249	0.0153082
LAT_vs_FCN1	0.015323	2.13297	1.15625	3.93476	0.0267542	0.0130614	0.015323
SNAP23_vs_NR1H3	0.0153599	1.66224	1.10213	2.50702	0.0141328	0.0143158	0.0153599
IDO1_vs_CSF2RB	0.0153746	0.542384	0.330693	0.889585	0.0226147	0.0138582	0.0153746
BDKRB2_vs_P2RY14	0.0153861	2.78296	1.2161	6.36862	0.00480283	0.01142	0.0153861
SIGIRR_vs_NRIP1	0.0154114	0.374798	0.169426	0.829114	0.0318009	0.0117399	0.0154114
AP3B1_vs_TRIM14	0.0154622	1.68594	1.10465	2.57311	0.0189108	0.0143452	0.0154622
NFKB1_vs_CLEC7A	0.0154866	0.282399	0.101452	0.786076	0.0405512	0.00973815	0.0154866
MYD88_vs_CXCL12	0.0155019	0.593431	0.388915	0.905493	0.0189551	0.0143799	0.0155019
CXCL10_vs_GSK3A	0.0155498	0.607962	0.406244	0.90984	0.0172335	0.0145314	0.0155498
RSAD2_vs_S100A8	0.0155549	0.606304	0.404233	0.909386	0.0160303	0.014576	0.0155549
CXCL9_vs_FZD1	0.0155718	0.605389	0.403103	0.909186	0.0144382	0.0145269	0.0155718
AXL_vs_BTN3A3	0.0155722	1.66655	1.10173	2.52091	0.0139156	0.0145084	0.0155722
IFNG_vs_SLC22A3	0.0155849	0.59073	0.385586	0.905017	0.0132488	0.0144585	0.0155849
IL12A_vs_CASP1	0.0155909	2.07787	1.14869	3.75868	0.0263067	0.01345	0.0155909
OAS3_vs_ARRB2	0.0155938	0.607343	0.405426	0.90982	0.0168169	0.0145841	0.0155938
HMGB1_vs_CXCL10	0.0155998	1.63674	1.09785	2.44014	0.0163818	0.0145951	0.0155998
IRF1_vs_TPST1	0.0156413	0.588334	0.38267	0.904532	0.019564	0.0144877	0.0156413
LGALS9_vs_SERPINE1	0.0156419	0.607106	0.405065	0.909924	0.0173157	0.0146347	0.0156419
PLA2G2A_vs_CXCL11	0.0156509	1.86411	1.12497	3.0889	0.0233471	0.0140688	0.0156509
NOTCH1_vs_CXCL12	0.0156959	0.595492	0.391056	0.906803	0.0137188	0.0145977	0.0156959
BTN3A2_vs_ERN1	0.0157015	0.238063	0.0743003	0.762767	0.047157	0.00858131	0.0157015
NKIRAS2_vs_TNFSF9	0.0157426	0.168464	0.0396928	0.714994	0.055062	0.00603269	0.0157426
SYK_vs_TNFSF9	0.0157426	0.168464	0.0396928	0.714994	0.055062	0.00603269	0.0157426
TRIM26_vs_TNFSF9	0.0157426	0.168464	0.0396928	0.714994	0.055062	0.00603269	0.0157426
TNFSF9_vs_AIMP1	0.0157426	5.93599	1.39861	25.1935	0.055062	0.00603269	0.0157426
ELF4_vs_NFKBIB	0.0157484	0.563195	0.353405	0.897521	0.021626	0.014421	0.0157484
IL12A_vs_RUNX3	0.0157517	1.99131	1.13848	3.48298	0.0252296	0.0138492	0.0157517
ZBTB16_vs_DUSP10	0.0157597	3.07582	1.23552	7.65726	0.0379723	0.0109812	0.0157597
SIRT1_vs_ZC3HAV1	0.0157617	1.99368	1.13868	3.4907	0.0251553	0.0138358	0.0157617
AIRE_vs_IL7R	0.015777	12.3435	1.60433	94.9686	0.0773505	0.00192644	0.015777
NOX1_vs_PKLR	0.015777	0.0810144	0.0105298	0.623311	0.0773505	0.00192644	0.015777
STAT5B_vs_VEGFC	0.0158022	0.568223	0.359058	0.899237	0.0213397	0.014487	0.0158022
PGLYRP1_vs_IL25	0.0158121	3.47194	1.26337	9.54141	0.00349627	0.0103552	0.0158121
TRIM5_vs_ZFPM2	0.0158419	0.493621	0.278167	0.875958	0.0260229	0.0138139	0.0158419
CXCL9_vs_CNPY3	0.0158511	0.178067	0.0438228	0.72355	0.00109662	0.00649407	0.0158511
NEU1_vs_TRIM28	0.0158578	4.2206	1.3099	13.5991	0.0470306	0.00864741	0.0158578
IL12A_vs_MAP3K5	0.0158753	1.88387	1.12597	3.15192	0.0231374	0.0142708	0.0158753
TREM1_vs_TP73	0.0159285	1.69667	1.10387	2.60781	0.0133832	0.0147721	0.0159285
WDR62_vs_MAFB	0.0159486	3.06208	1.23246	7.60785	0.0384183	0.0111647	0.0159486
IRF6_vs_TPP2	0.0159631	0.321915	0.128046	0.809314	0.0376544	0.0111012	0.0159631
NOD2_vs_IL1B	0.015964	0.358702	0.155803	0.825832	0.00524073	0.0120182	0.015964
UBE2N_vs_ANXA1	0.0159709	1.95531	1.13329	3.37357	0.02487	0.0141217	0.0159709
KAT2B_vs_VEGFC	0.0159741	0.611103	0.409387	0.912211	0.0169359	0.0149649	0.0159741
IL10_vs_NFATC3	0.0159819	1.86089	1.12281	3.08414	0.0237222	0.0143698	0.0159819
TRIM32_vs_BTN3A3	0.0159921	1.64131	1.09678	2.45619	0.0174902	0.0149728	0.0159921
CSK_vs_IRF1	0.015997	2.10523	1.14884	3.85779	0.00836417	0.0137151	0.015997
CXCL9_vs_THRB	0.0160014	0.59273	0.387297	0.90713	0.0197533	0.0148456	0.0160014
CXCL9_vs_HSPBP1	0.016007	0.475117	0.25931	0.870527	0.00836651	0.013723	0.016007
STAT5A_vs_CCNA2	0.0160139	2.06431	1.14454	3.72322	0.027051	0.0138646	0.0160139
MFN2_vs_DEFB1	0.0160193	1.64253	1.09681	2.45975	0.0177107	0.0149903	0.0160193
IFITM2_vs_IFI27	0.0160226	1.68456	1.10197	2.57515	0.0138518	0.0149099	0.0160226
RB1_vs_RSAD2	0.0160625	1.70138	1.10383	2.6224	0.0132892	0.0148714	0.0160625
SNX27_vs_OAS3	0.016066	1.72042	1.1061	2.67592	0.0208339	0.0148233	0.016066
IKBKG_vs_MST1R	0.0160666	1.6585	1.09859	2.50378	0.0187619	0.0149963	0.0160666
PLA2G4A_vs_C5AR1	0.0160777	0.583793	0.376652	0.904851	0.0130918	0.0148959	0.0160777
SYK_vs_FZD1	0.0161035	0.55425	0.342746	0.896268	0.0227171	0.0146829	0.0161035
PURA_vs_CXCL11	0.0161055	1.65327	1.09778	2.48985	0.0186068	0.0150421	0.0161055
BTN3A2_vs_TRIM62	0.0161196	0.601594	0.397682	0.910063	0.0190242	0.01503	0.0161196
SYK_vs_IDO1	0.0161264	2.10616	1.14809	3.86373	0.008464	0.0138614	0.0161264
CXCL14_vs_CEBPB	0.0161407	3.53839	1.26383	9.90656	0.0412143	0.0102105	0.0161407
PLAUR_vs_OAS3	0.0161441	1.66698	1.0993	2.5278	0.0189431	0.0150502	0.0161441
PIAS2_vs_UBE2W	0.016153	0.291702	0.106898	0.795993	0.00345878	0.0105071	0.016153
WDR62_vs_NR4A3	0.0161589	0.522935	0.308336	0.886892	0.0248431	0.0144072	0.0161589
MUL1_vs_C5AR1	0.016159	0.481482	0.265417	0.873434	0.0268572	0.0139485	0.016159
FOXA2_vs_SIGLEC5	0.016196	0.494325	0.278351	0.877876	0.0264162	0.0141278	0.016196
ITCH_vs_PLEC	0.0162169	3.13683	1.23511	7.96666	0.0373488	0.0112211	0.0162169
IFNGR1_vs_CASP6	0.0162394	2.35987	1.17168	4.75297	0.00748771	0.0135074	0.0162394
IFIH1_vs_FZD1	0.0162411	0.603202	0.399424	0.910942	0.0186469	0.015174	0.0162411
MAP2K6_vs_SLC22A3	0.0162447	0.512527	0.297159	0.883984	0.0252056	0.0143629	0.0162447
BIRC3_vs_ZBP1	0.0162461	2.16723	1.15337	4.07231	0.00813984	0.0138124	0.0162461
AMFR_vs_PELI1	0.016256	0.559598	0.348534	0.898476	0.0224294	0.0148352	0.016256
C1QTNF3_vs_EHMT2	0.0162593	3.48587	1.2589	9.65226	0.042191	0.0104156	0.0162593
IFIT2_vs_SIAH2	0.0163486	0.329579	0.13319	0.815546	0.00452984	0.0116828	0.0163486
CASP4_vs_C5AR1	0.0163797	0.602066	0.397847	0.911113	0.0187572	0.015327	0.0163797
NLRX1_vs_C5AR1	0.0163827	0.604656	0.400957	0.911842	0.0154582	0.0153553	0.0163827
TLR2_vs_MMP9	0.0163865	1.94852	1.13015	3.3595	0.0254189	0.0145072	0.0163865
VDR_vs_SIGLEC7	0.0164286	0.405703	0.194156	0.847745	0.032358	0.0131237	0.0164286
C1R_vs_CXCL12	0.0164295	0.325663	0.13024	0.814318	0.038719	0.0115143	0.0164295
STAT4_vs_SIGLEC5	0.0164448	0.494746	0.27841	0.879186	0.0266816	0.014347	0.0164448
DUSP1_vs_HSP90AA1	0.0164516	1.76913	1.10999	2.81968	0.0223815	0.0150764	0.0164516
STAT5A_vs_CCL5	0.0164689	1.83635	1.1175	3.0176	0.0238526	0.0148963	0.0164689
CRKL_vs_PELI1	0.0165054	0.541921	0.328421	0.894211	0.0236624	0.0149117	0.0165054
XRCC5_vs_IFI27	0.0165111	1.66287	1.09724	2.5201	0.0193593	0.0154032	0.0165111
IRAK4_vs_C5AR1	0.0165169	0.585537	0.378018	0.906977	0.0136718	0.0153764	0.0165169
MX2_vs_THBS1	0.0165341	0.507014	0.290947	0.883541	0.00995261	0.0146513	0.0165341
TRIM5_vs_NR4A3	0.0165427	0.387501	0.178474	0.841339	0.0346944	0.0128733	0.0165427
SYK_vs_DUSP10	0.0165434	0.459089	0.242887	0.867739	0.0291949	0.0140087	0.0165434
MFN2_vs_PLSCR1	0.0165539	1.65582	1.09621	2.50113	0.0189588	0.0154716	0.0165539
IL12A_vs_CNOT4	0.0165794	2.37478	1.17043	4.81838	0.0306279	0.0134987	0.0165794
CXCR3_vs_AZI2	0.0166148	0.476339	0.259627	0.873941	0.0088102	0.014311	0.0166148
PTPN2_vs_RCAN1	0.0166213	0.533264	0.318773	0.892078	0.025034	0.0149165	0.0166213
IL13_vs_DEFA5	0.0166704	2.3268	1.16542	4.64556	0.00750381	0.0137782	0.0166704
MALT1_vs_C5AR1	0.0166789	0.538748	0.324672	0.893977	0.0112928	0.0151052	0.0166789
KCNJ8_vs_IL1B	0.0167212	0.593825	0.387489	0.910035	0.0146663	0.0156531	0.0167212
PLAUR_vs_MAPK1	0.0167217	1.64786	1.09455	2.48087	0.0168669	0.0156924	0.0167217
ATG9A_vs_C5AR1	0.0167498	0.534131	0.319523	0.892882	0.0241974	0.0150747	0.0167498
DDX58_vs_SOCS5	0.016758	0.596112	0.390151	0.910798	0.0203082	0.0156017	0.016758
SYK_vs_PIK3R1	0.016787	0.325859	0.129988	0.816874	0.0391042	0.0118032	0.016787
NEU1_vs_IL2RG	0.0167964	3.00775	1.21965	7.41732	0.00465842	0.0119992	0.0167964
ELF1_vs_OAS1	0.0167965	1.6311	1.09223	2.43583	0.0175203	0.0157454	0.0167965
IL32_vs_EGFR	0.0168255	0.405125	0.193131	0.849818	0.0326268	0.0134262	0.0168255
EGR1_vs_HSP90B1	0.0168356	1.97388	1.13023	3.44727	0.0266515	0.0148429	0.0168356
DDX58_vs_SIRPA	0.0168368	0.603025	0.398303	0.91297	0.0156591	0.0158012	0.0168368
CALCA_vs_FCN1	0.0168379	2.25057	1.15722	4.37692	0.0304875	0.0140487	0.0168379
CALCOCO2_vs_PARD3	0.0168391	2.02108	1.13502	3.59882	0.0271156	0.0147398	0.0168391
MAP2K4_vs_C5AR1	0.0168402	0.604657	0.400262	0.913426	0.015615	0.0158091	0.0168402
TLR2_vs_MALT1	0.016842	1.66867	1.09653	2.53932	0.0151383	0.0157763	0.016842
DDX21_vs_SERPINE1	0.0168677	0.586329	0.378415	0.908479	0.021516	0.0156449	0.0168677
HDAC2_vs_NFE2L2	0.0168882	4.2694	1.29788	14.0443	0.0473099	0.00921293	0.0168882
ABL1_vs_CXCL12	0.016889	0.607526	0.403653	0.914371	0.0191751	0.0158031	0.016889
TLR3_vs_AZI2	0.0168917	0.534734	0.319967	0.893658	0.0110917	0.0152016	0.0168917
LGALS9_vs_SOCS5	0.0168931	0.513124	0.296816	0.887067	0.0259476	0.0150054	0.0168931
KLK1_vs_AIMP1	0.0169167	2.59025	1.18621	5.65617	0.0348441	0.0131604	0.0169167
PIAS4_vs_C5AR1	0.0169229	0.606219	0.402022	0.914133	0.0186998	0.015886	0.0169229
SARM1_vs_MEFV	0.0169369	0.236917	0.0726622	0.772473	0.0480105	0.00933026	0.0169369
IL12A_vs_OTUD7B	0.0169408	2.03127	1.13544	3.63388	0.0269546	0.0148049	0.0169408
TRIB3_vs_OAS2	0.0169542	1.70651	1.10048	2.64629	0.0215302	0.0157138	0.0169542
TREM1_vs_P2RX7	0.0169611	1.68404	1.09784	2.58325	0.0203627	0.0157946	0.0169611
ULK1_vs_ZC3HAV1	0.0170029	1.70308	1.09987	2.63713	0.0138968	0.0157807	0.0170029
ELF1_vs_CASP6	0.0170132	1.63952	1.09237	2.46073	0.0167864	0.0159838	0.0170132
CD8A_vs_C5AR1	0.017014	0.391276	0.181046	0.845626	0.00633585	0.0133468	0.017014
JAK1_vs_AIMP1	0.0170201	1.94174	1.12586	3.34885	0.0107379	0.015256	0.0170201
NR4A3_vs_NCKAP1L	0.0170212	1.77473	1.10791	2.8429	0.0235592	0.0156095	0.0170212
MID1_vs_THBS1	0.0170321	0.179194	0.0436489	0.735652	0.00143881	0.00749056	0.0170321
ABCA1_vs_APOBEC3G	0.0170516	1.64386	1.09273	2.47296	0.015843	0.0159788	0.0170516
SENP2_vs_GSK3A	0.0170561	5.71615	1.36475	23.9416	0.0583804	0.00695368	0.0170561
HERC5_vs_SOCS5	0.017073	0.564586	0.352953	0.903117	0.0126128	0.0156365	0.017073
CTLA4_vs_TLR4	0.0170737	0.33305	0.134938	0.822027	0.00481817	0.0122314	0.0170737
TRIM9_vs_ACE2	0.0170922	1.65121	1.09344	2.4935	0.0195888	0.0160114	0.0170922
CXCL2_vs_TRIM38	0.0171027	1.73401	1.10296	2.7261	0.022041	0.015796	0.0171027
ING4_vs_TRIM8	0.0171066	2.77761	1.19944	6.43227	0.0371717	0.0128159	0.0171066
IL12A_vs_BTN3A3	0.0171252	2.35915	1.16494	4.77758	0.0314842	0.0139969	0.0171252
FOXA2_vs_RNASEL	0.0171517	0.612521	0.409322	0.916594	0.0182518	0.0160997	0.0171517
VASP_vs_CXCL11	0.0171543	5.53841	1.3554	22.631	0.00137327	0.00750406	0.0171543
IL10_vs_NLRP3	0.017156	1.82627	1.11292	2.99684	0.0118926	0.0156039	0.017156
FOXA2_vs_ATG12	0.017177	0.487312	0.269789	0.880217	0.00972177	0.0150521	0.017177
NOD2_vs_IL6	0.0171806	0.613745	0.410771	0.917015	0.0181007	0.0161202	0.0171806
TRIM14_vs_TPST1	0.0172088	0.612882	0.409677	0.916879	0.0173674	0.01616	0.0172088
BIRC3_vs_FGF7	0.01721	0.44516	0.228734	0.866367	0.0309689	0.0144027	0.01721
UNC93B1_vs_CXCL12	0.0172594	0.528196	0.312336	0.893241	0.0252134	0.0154894	0.0172594
RB1_vs_PLEC	0.0172674	2.33556	1.16182	4.69507	0.0321935	0.0141984	0.0172674
DDX58_vs_ATF2	0.0172817	0.606143	0.401395	0.915331	0.0161193	0.016215	0.0172817
CASP7_vs_CLEC7A	0.0173107	0.287195	0.102798	0.802358	0.0432446	0.011188	0.0173107
AVP_vs_P2RY14	0.0173142	2.00912	1.13103	3.56894	0.0279114	0.0152218	0.0173142
CNOT8_vs_SERPINE1	0.0173177	0.606419	0.401676	0.915526	0.0201136	0.0162105	0.0173177
ELF1_vs_MX1	0.0173522	1.63934	1.091	2.46328	0.0194593	0.0162601	0.0173522
MAVS_vs_CCL5	0.0173719	1.63201	1.09006	2.44342	0.0165269	0.016291	0.0173719
ABCA1_vs_PIAS1	0.0174028	1.64437	1.09138	2.47753	0.019402	0.0163046	0.0174028
IFNG_vs_LGALS4	0.0174229	0.60899	0.404631	0.916561	0.0160194	0.0163197	0.0174229
CXCL14_vs_ADAR	0.017423	2.07341	1.13667	3.78215	0.0281504	0.0150965	0.017423
NOD2_vs_TNFSF11	0.0174255	0.288722	0.103688	0.803952	0.0436576	0.0113089	0.0174255
BCL10_vs_C5AR1	0.0174275	0.556893	0.343713	0.902292	0.0233087	0.015916	0.0174275
USP7_vs_VEGFC	0.017433	0.327272	0.130317	0.821897	0.0399601	0.0123324	0.017433
BTN3A2_vs_SIRPA	0.0174431	0.575655	0.365108	0.907616	0.0140595	0.0163021	0.0174431
CASP6_vs_CXCL12	0.0174504	0.606297	0.401333	0.91594	0.0199302	0.0163487	0.0174504
INSIG1_vs_C5AR1	0.0174557	0.559401	0.346501	0.903112	0.0235355	0.0159576	0.0174557
IL10_vs_P2RY14	0.0175126	4.06354	1.27811	12.9193	0.00287704	0.0101705	0.0175126
IFNGR1_vs_VEGFC	0.0175503	0.243401	0.0758366	0.781204	0.0501854	0.00995388	0.0175503
ISG20_vs_MAP3K12	0.0175717	0.559919	0.346916	0.903704	0.0127886	0.0161056	0.0175717
NOD2_vs_IL18R1	0.0175791	0.613767	0.410211	0.918332	0.0193744	0.0165031	0.0175791
STAT6_vs_TPST1	0.0175817	0.291267	0.105213	0.806329	0.0443141	0.0114834	0.0175817
STAT1_vs_ITGAV	0.017606	0.361098	0.15573	0.837295	0.0378218	0.0132441	0.017606
CXCL11_vs_CCL5	0.0176165	0.433784	0.217649	0.864553	0.00800276	0.0146397	0.0176165
DDX58_vs_RFTN1	0.0176272	0.607696	0.402763	0.916901	0.0196254	0.0165434	0.0176272
IRF6_vs_CD36	0.0176272	0.237854	0.0726536	0.778691	0.0488793	0.0098194	0.0176272
ITCH_vs_MX1	0.0176347	1.67149	1.09357	2.55481	0.021274	0.0164572	0.0176347
MAP3K5_vs_GNAI3	0.0176433	1.73998	1.10121	2.74929	0.0236338	0.0162792	0.0176433
TRIM26_vs_ANXA4	0.0176581	0.507249	0.289548	0.888631	0.0275317	0.0156215	0.0176581
FXR1_vs_CCL5	0.0176634	1.62771	1.08842	2.43421	0.0179827	0.0165936	0.0176634
ILF3_vs_TRIM28	0.0176667	5.69375	1.35319	23.9573	0.0591422	0.00729787	0.0176667
CD209_vs_CD27	0.0176714	1.79769	1.10735	2.91841	0.0242657	0.0161387	0.0176714
TRIM21_vs_PARD3	0.017689	0.61633	0.413183	0.919357	0.0175804	0.0166208	0.017689
BTN3A2_vs_ING4	0.0177051	0.296353	0.108473	0.809653	0.00407839	0.011802	0.0177051
NOD2_vs_AVP	0.0177134	0.242598	0.0752542	0.782069	0.0501323	0.0100333	0.0177134
CXCR4_vs_TNFRSF1A	0.0177402	0.611723	0.407486	0.918327	0.0177878	0.0166823	0.0177402
DDX58_vs_IL1R1	0.0177964	0.569389	0.357372	0.907189	0.0135128	0.0164067	0.0177964
NEU1_vs_IRF7	0.0177995	1.63864	1.08916	2.46535	0.0176429	0.0167529	0.0177995
NFKBIB_vs_C5AR1	0.017813	0.568481	0.356307	0.907	0.0239207	0.0163838	0.017813
RIPK1_vs_SERPINE1	0.017814	0.611144	0.406674	0.918419	0.0167663	0.0167373	0.017814
RSAD2_vs_VEGFC	0.0178642	0.592073	0.383713	0.913574	0.0223221	0.0166156	0.0178642
IL4R_vs_C5AR1	0.017918	0.589639	0.380757	0.913113	0.0147404	0.0166528	0.017918
REST_vs_C5AR1	0.0179545	0.560792	0.347346	0.905404	0.0241089	0.0164341	0.0179545
SCAMP5_vs_NOD1	0.0179795	3.37425	1.23211	9.24071	0.00420848	0.0121123	0.0179795
PLAUR_vs_DDX41	0.0179852	1.97382	1.12375	3.46694	0.0277513	0.0158992	0.0179852
CTSS_vs_DMBT1	0.0179874	0.288903	0.103282	0.80813	0.0442163	0.0117269	0.0179874
IL2RB_vs_PURA	0.017996	0.604526	0.3984	0.917299	0.0160492	0.0168373	0.017996
DDX58_vs_THBS1	0.0180093	0.584844	0.374983	0.912153	0.0145804	0.0167611	0.0180093
XRCC6_vs_IFI27	0.0180175	1.65209	1.08983	2.50441	0.02099	0.0168694	0.0180175
G3BP1_vs_C5AR1	0.018022	0.458644	0.240407	0.874991	0.0305551	0.015317	0.018022
GLRX_vs_RCAN1	0.0180252	0.588801	0.379613	0.913264	0.0147967	0.0167914	0.0180252
DDX58_vs_RUNX3	0.0180353	0.587747	0.378356	0.913019	0.0217353	0.0167711	0.0180353
WDR62_vs_IKBKB	0.0181293	1.96739	1.12234	3.44873	0.02839	0.0161856	0.0181293
ILF3_vs_FADD	0.0181599	0.177614	0.042344	0.745012	0.0602426	0.00764673	0.0181599
ADAM10_vs_SOCS5	0.0181612	0.600995	0.393917	0.916932	0.0158003	0.0169658	0.0181612
APOBEC3G_vs_RUNX3	0.0181888	0.602694	0.395917	0.917465	0.0163156	0.0170621	0.0181888
USP2_vs_CD27	0.0182129	1.63101	1.08669	2.44798	0.020159	0.0171077	0.0182129
IL12A_vs_TRAF6	0.0182388	1.90882	1.116	3.26488	0.0269711	0.0163757	0.0182388
TREM1_vs_GZMM	0.0182701	1.74764	1.09927	2.77842	0.0138815	0.0168385	0.0182701
HRAS_vs_HMGB3	0.0182754	1.63911	1.08737	2.4708	0.020346	0.0171731	0.0182754
ATF2_vs_PLEC	0.0182927	2.16409	1.1397	4.10923	0.0312222	0.0156032	0.0182927
TLR3_vs_C5AR1	0.0183137	0.480575	0.261443	0.883373	0.0100543	0.0159212	0.0183137
MUL1_vs_IFI27	0.0183182	2.42825	1.16196	5.07452	0.0350047	0.0148325	0.0183182
IRF2_vs_FZD1	0.0183185	0.48989	0.270789	0.88627	0.0298318	0.0159916	0.0183185
HMOX1_vs_MX1	0.0183518	1.6407	1.08725	2.47586	0.0206749	0.0172444	0.0183518
CASP8_vs_FGF7	0.0183523	0.175846	0.0414765	0.745523	0.0598155	0.00767524	0.0183523
FOXA2_vs_VEGFC	0.0183659	0.591275	0.382044	0.915092	0.0150969	0.017097	0.0183659
TREM1_vs_SIGLEC15	0.0183826	1.84012	1.10838	3.05494	0.0126488	0.01675	0.0183826
TRAIP_vs_LCN2	0.0184303	4.18604	1.27266	13.7688	0.0498474	0.0103757	0.0184303
TRIM13_vs_LCN2	0.0184303	4.18604	1.27266	13.7688	0.0498474	0.0103757	0.0184303
ISG20_vs_VLDLR	0.0184313	0.610184	0.404621	0.920181	0.0169702	0.0173213	0.0184313
IFNGR1_vs_S100A10	0.018441	2.7384	1.18479	6.32926	0.0392704	0.0140023	0.018441
ABCA1_vs_VEGFA	0.0184707	2.56294	1.17142	5.60741	0.0369425	0.0145391	0.0184707
JAK1_vs_DEFB1	0.0185058	1.62696	1.08513	2.43934	0.0205339	0.0174046	0.0185058
GBP2_vs_PELI1	0.0185096	0.614615	0.409908	0.921552	0.0174371	0.0173924	0.0185096
HIF1AN_vs_TRIM24	0.0185175	1.85701	1.10943	3.10832	0.0262806	0.0167734	0.0185175
PLA2G4A_vs_CREB1	0.0185255	0.590907	0.381382	0.915542	0.0152563	0.0172646	0.0185255
PDCD1_vs_CXCL11	0.0185262	2.54595	1.16968	5.54154	0.0374023	0.0146416	0.0185262
MYD88_vs_ANXA4	0.0185284	0.466213	0.247029	0.879874	0.0319373	0.0158609	0.0185284
CXCR3_vs_PELI2	0.0185577	0.483118	0.263649	0.885279	0.0101086	0.0161174	0.0185577
IFIT2_vs_SERPINE1	0.0185742	0.615445	0.410831	0.921966	0.0178856	0.0174878	0.0185742
SYK_vs_PARD3	0.0185757	0.611794	0.406374	0.921053	0.0210043	0.0174627	0.0185757
CD300A_vs_CNOT4	0.0185758	1.83384	1.10682	3.03839	0.0259365	0.0168891	0.0185758
NOD2_vs_AMACR	0.0186435	0.618057	0.413934	0.922837	0.0198563	0.0175526	0.0186435
CBL_vs_NR4A3	0.0186452	0.451284	0.232575	0.875661	0.0330974	0.0157458	0.0186452
SREBF1_vs_SLAMF8	0.0186663	3.99145	1.25958	12.6484	0.00313537	0.0110509	0.0186663
ITGAM_vs_BTN3A3	0.018686	2.72845	1.182	6.29813	0.0397115	0.0142224	0.018686
ELF1_vs_C2	0.0187214	1.65527	1.08744	2.5196	0.0171241	0.0176175	0.0187214
[truncated: 33,663 more rows]
