# Supplementary material for: Development and verification of an immune‐related gene pairs prognostic signature in ovarian cancer
Source: J Cell Mol Med. 2021 Feb 4;25(6):2918–30. doi: 10.1111/jcmm.16327 (PMC7957197; doi:10.1111/jcmm.16327)
Supplement: Supplementary file 9 — Table S3 [file JCMM-25-2918-s010.xlsx]

## Sheet: Sheet1
A0_Samples	A1_OS	A2_Event	NewEvent	NewEventTime	Grade	Stage	NewEventType	CancerStatus	Age	V499028	Status	RiskScore	RiskType	Immune.Subtype	TCGA.Subtype	Leukocyte.Fraction	Stromal.Fraction	Intratumor.Heterogeneity	TIL.Regional.Fraction	Proliferation	Wound.Healing	Macrophage.Regulation	Lymphocyte.Infiltration.Signature.Score	IFN.gamma.Response	TGF.beta.Response	SNV.Neoantigens	Indel.Neoantigens	Silent.Mutation.Rate	Nonsilent.Mutation.Rate	Number.of.Segments	Fraction.Altered	Aneuploidy.Score	Homologous.Recombination.Defects	BCR.Evenness	BCR.Shannon	BCR.Richness	TCR.Shannon	TCR.Richness	TCR.Evenness	CTA.Score	Th1.Cells	Th2.Cells	Th17.Cells	OS	OS.Time	PFI	PFI.Time	B.Cells.Memory	B.Cells.Naive
TCGA-04-1331	1336	Dead	1	459	G3_G4	III	Recurrence	WITH TUMOR	78	NA	1	2.79408	Risk-H	NA	OVCA.Proliferative	0.0713773	0.12	0.19	NA	NA	NA	NA	NA	NA	NA	56	NA	1.0895	3.84529	271	0.891324	6	47	0.888647	0.615963	2	NA	NA	NA	NA	NA	NA	NA	1	1336	1	459	NA	NA
TCGA-04-1332	1247	Dead	1	393	G3_G4	III	Recurrence	WITH TUMOR	70	NA	1	2.32746	Risk-H	NA	OVCA.Mesenchymal	0.122724	NA	NA	NA	NA	NA	NA	NA	NA	NA	NA	NA	NA	NA	216	0.692022	12	37	NA	NA	NA	NA	NA	NA	NA	NA	NA	NA	1	1247	1	393	NA	NA
TCGA-04-1338	1418	Alive	1	380	G3_G4	III	Recurrence	WITH TUMOR	78	NA	0	-1.04649	Risk-L	NA	OVCA.Mesenchymal	0.117438	NA	NA	NA	NA	NA	NA	NA	NA	NA	NA	NA	NA	NA	528	0.756415	13	86	0.571979	1.1894	8	NA	NA	NA	NA	NA	NA	NA	0	1418	1	380	NA	NA
TCGA-04-1341	33	Alive	0	33	G3_G4	X		NA	85	NA	0	3.50767	Risk-H	NA	OVCA.Proliferative	0.0790612	0.18	0.32	NA	NA	NA	NA	NA	NA	NA	10	NA	0.594952	2.29481	354	0.931918	16	41	0.708566	3.3306	110	NA	NA	NA	NA	NA	NA	NA	0	33	0	33	NA	NA
TCGA-04-1343	361	Dead	0	361	G3_G4	IV		WITH TUMOR	72	NA	1	4.69738	Risk-H	NA	OVCA.Mesenchymal	0.206665	0.39	0.25	NA	NA	NA	NA	NA	NA	NA	44	NA	1.14767	2.58227	249	0.682714	20	30	0.825754	4.13755	150	NA	NA	NA	NA	NA	NA	NA	1	361	1	361	NA	NA
TCGA-04-1347	1919	Alive	0	1919	G3_G4	IV		TUMOR FREE	81	NA	0	3.95047	Risk-H	NA	OVCA.Proliferative	0.0700371	0.06	0.46	NA	NA	NA	NA	NA	NA	NA	NA	NA	0	0	277	0.838404	20	46	0.835738	2.46078	19	NA	NA	NA	NA	NA	NA	NA	0	1919	0	1919	NA	NA
TCGA-04-1350	1946	Dead	1	111	G3_G4	III	Recurrence	WITH TUMOR	46	NA	1	2.34677	Risk-H	NA	OVCA.Proliferative	0.0291143	NA	NA	NA	NA	NA	NA	NA	NA	NA	NA	NA	NA	NA	148	0.667071	21	15	NA	0	1	NA	NA	NA	NA	NA	NA	NA	1	1946	1	111	NA	NA
TCGA-04-1356	1499	Dead	1	156	G3_G4	II	Recurrence	WITH TUMOR	62	NA	1	0.825829	Risk-L	NA	OVCA.Differentiated	0.147656	0.29	0.12	NA	NA	NA	NA	NA	NA	NA	45	NA	0.811382	2.46535	396	0.7922	15	78	0.553076	0.383363	2	NA	NA	NA	NA	NA	NA	NA	1	1499	1	156	NA	NA
TCGA-04-1361	989	Alive	1	927	G3_G4	III	Recurrence	NA	57	NA	0	2.22673	Risk-H	NA	OVCA.Differentiated	0.116399	0.31	0.12	NA	NA	NA	NA	NA	NA	NA	61	NA	1.07376	3.48971	239	0.612519	6	64	0.938201	1.30062	4	NA	NA	NA	NA	NA	NA	NA	0	989	1	927	NA	NA
TCGA-04-1362	1348	Dead	1	223	G3_G4	II	Recurrence	WITH TUMOR	59	NA	1	3.02938	Risk-H	C4	OVCA.Differentiated	0.0840705	0.14	0.42	NA	0.5167	0.1065	-0.2534	-1.5171	0.8576	-0.2793	35	NA	0.515493	2.02975	310	0.840055	15	72	NA	NA	NA	2.35126	12	0.946216	3.9297	-1042.75	-466.716	-2867.35	1	1348	1	223	0.0289927	0
TCGA-04-1364	1024	Dead	1	288	G3_G4	III	Recurrence	WITH TUMOR	61	NA	1	-0.140257	Risk-L	C1	OVCA.Proliferative	0.0334651	NA	NA	NA	1.1756	0.46	-1.9439	-2.1579	-0.4676	-0.6241	NA	NA	NA	NA	345	0.833323	27	36	NA	NA	NA	NA	0	NA	6.80234	-1391.64	651.953	-2866.33	1	1024	1	288	0.0271557	0.0388313
TCGA-04-1365	947	Alive	1	947	G3_G4	III	Recurrence	WITH TUMOR	87	NA	0	-0.00452435	Risk-L	C2	OVCA.Immunoreactive	0.141471	NA	NA	NA	1.1866	0.526	0.2986	0.3961	1.9797	-0.1882	NA	NA	NA	NA	345	0.844703	7	47	0.76843	3.29692	73	4.27505	91	0.947724	4.08487	-874.948	355.558	-2442.91	0	2329	1	1328	0.0498325	0
TCGA-04-1514	1720	Dead	1	1221	G1_G2	III	Recurrence	TUMOR FREE	45	NA	1	2.13101	Risk-H	C2	OVCA.Proliferative	0.0377777	NA	NA	NA	0.6666	0.225	-1.5608	-2.1464	0.0832	-0.0666	NA	NA	NA	NA	285	0.86219	9	42	NA	NA	NA	1.73287	6	0.967132	5.64623	-1576.16	486.323	-1796.03	1	1720	1	1221	0	0.0402259
TCGA-04-1530	3622	Dead	1	350	G3_G4	III	Recurrence	WITH TUMOR	68	NA	1	0.551175	Risk-L	NA	OVCA.Mesenchymal	0.161624	NA	NA	NA	NA	NA	NA	NA	NA	NA	NA	NA	NA	NA	176	0.630376	16	62	0.780584	3.19598	60	NA	NA	NA	NA	NA	NA	NA	1	3622	1	350	NA	NA
TCGA-04-1536	885	Dead	1	498	G3_G4	IV	Recurrence	WITH TUMOR	60	NA	1	4.69738	Risk-H	NA	OVCA.Differentiated	0.0989954	NA	NA	NA	NA	NA	NA	NA	NA	NA	NA	NA	NA	NA	399	0.854878	9	62	0.936667	0.649248	2	NA	NA	NA	NA	NA	NA	NA	1	885	1	498	NA	NA
TCGA-04-1542	2561	Dead	1	1020	G1_G2	III	Recurrence	WITH TUMOR	52	NA	1	3.04916	Risk-H	NA	OVCA.Proliferative	0.0282827	0.06	0.2	NA	NA	NA	NA	NA	NA	NA	NA	NA	0.352535	1.95497	266	0.755597	23	37	NA	NA	NA	NA	NA	NA	NA	NA	NA	NA	1	2561	1	1020	NA	NA
TCGA-04-1648	871	Dead	1	412	G1_G2	III	Recurrence	NA	57	NA	1	1.4842	Risk-L	NA	OVCA.Differentiated	0.15819	0.2	0.12	NA	NA	NA	NA	NA	NA	NA	31	NA	0.812779	1.68361	174	0.931671	6	14	0.961189	0.666246	2	NA	NA	NA	NA	NA	NA	NA	1	871	1	412	NA	NA
TCGA-04-1651	1102	Dead	1	990	G3_G4	III	Recurrence	NA	53	NA	1	1.53906	Risk-L	NA	OVCA.Differentiated	0.0856778	0.08	0.11	NA	NA	NA	NA	NA	NA	NA	24	NA	0.752624	1.99735	299	0.939937	4	71	0.761356	1.22536	5	NA	NA	NA	NA	NA	NA	NA	1	1102	1	990	NA	NA
TCGA-04-1655	1380	Dead	1	819	G1_G2	III	Recurrence	NA	49	NA	1	1.70231	Risk-H	NA	OVCA.Proliferative	0.0412195	0.06	0.37	NA	NA	NA	NA	NA	NA	NA	NA	NA	0.607093	2.09447	166	0.889708	24	26	NA	NA	NA	NA	NA	NA	NA	NA	NA	NA	1	1380	1	819	NA	NA
TCGA-09-0364	887	Dead	1	395	G3_G4	II	Recurrence	WITH TUMOR	80	NA	1	1.28584	Risk-L	C1	OVCA.Proliferative	0.055537	0.11	0.21	NA	0.9529	0.2635	-1.9048	-2.9044	-1.6418	-0.2212	0	NA	0.389711	1.16913	404	0.576647	9	50	NA	NA	NA	0	1	NA	3.87074	-1921.56	665.761	-3517.89	1	887	1	395	0.0869231	0
TCGA-09-0366	1757	Dead	1	190	G3_G4	III	Recurrence	WITH TUMOR	55	NA	1	1.78844	Risk-H	C4	OVCA.Immunoreactive	0.27303	NA	NA	NA	-0.1014	0.103	1.0254	-0.4673	1.2205	-0.2261	NA	NA	NA	NA	187	0.632247	16	21	0.886746	1.72553	7	3.5138	38	0.96597	5.74179	-1537.05	-1436.67	-377.602	1	1757	1	190	0.023632	0
TCGA-09-0367	547	Dead	0	547	G3_G4	III		WITH TUMOR	67	NA	1	1.0551	Risk-L	C4	OVCA.Differentiated	0.0758041	NA	NA	NA	-0.078	0.187	-0.1422	-0.4591	0.079	-0.5886	NA	NA	NA	NA	418	0.807161	12	78	0.827468	1.98418	11	2.91785	22	0.94397	2.85411	-1284.95	-1444.85	1782.16	1	547	1	547	0.125709	0
TCGA-09-0369	1082	Dead	1	274	G3_G4	III	Recurrence	WITH TUMOR	56	NA	1	0.0725893	Risk-L	C1	OVCA.Proliferative	0.101153	0.1	0.24	NA	0.6985	0.445	-0.649	-1.4838	-1.0547	0.243	NA	NA	0.850266	3.07404	323	0.971385	13	45	NA	NA	NA	1.8867	7	0.96957	4.69997	-2213.87	165.8	-2018.42	1	1082	1	274	0	0.0327685
TCGA-09-1659	304	Dead	0	304	G3_G4	III		WITH TUMOR	51	NA	1	3.70762	Risk-H	C2	OVCA.Differentiated	0.0593201	NA	NA	NA	0.5038	0.4425	-0.0625	-0.3524	1.2294	-0.1118	NA	NA	NA	NA	385	0.921181	13	35	NA	NA	NA	3.62686	47	0.942004	3.52128	-1391.51	-652.987	-1402.83	1	304	1	304	0.115434	0
TCGA-09-1661	1169	Dead	0	1169	G3_G4	III		WITH TUMOR	75	NA	1	0.400938	Risk-L	NA	OVCA.Proliferative	0.0759269	NA	NA	NA	NA	NA	NA	NA	NA	NA	NA	NA	NA	NA	323	0.844563	20	26	NA	NA	NA	NA	NA	NA	NA	NA	NA	NA	1	1169	1	1169	NA	NA
TCGA-09-1662	2717	Dead	1	1046	G3_G4	IV	Recurrence	WITH TUMOR	58	NA	1	1.24384	Risk-L	C4	OVCA.Differentiated	0.139738	NA	NA	NA	0.6895	0.205	0.3321	-0.1531	-0.2979	0.0808	NA	NA	NA	NA	394	0.839465	3	58	0.947099	1.31296	4	4.1888	75	0.970193	2.8214	-1027.37	-218.454	-1009.56	1	2717	1	1046	0.0328133	0
TCGA-09-1665	1266	Dead	1	468	G1_G2	III	Recurrence	WITH TUMOR	73	NA	1	-0.605486	Risk-L	NA	OVCA.Differentiated	0.10158	NA	NA	NA	NA	NA	NA	NA	NA	NA	NA	NA	NA	NA	896	0.983544	10	84	0.895766	2.5379	17	NA	NA	NA	NA	NA	NA	NA	1	1266	1	468	NA	NA
TCGA-09-1666	1752	Alive	1	480	G3_G4	III	Recurrence	WITH TUMOR	57	NA	0	0.093089	Risk-L	C2	OVCA.Differentiated	0.0849441	NA	NA	NA	0.4661	0.2685	0.2283	-0.3554	1.8776	-0.4095	NA	NA	NA	NA	335	0.98052	3	64	NA	NA	NA	3.83659	53	0.966324	3.01846	-1123.24	-483.573	695.799	0	1752	1	480	0.0227642	0
TCGA-09-1667	1882	Alive	1	460	G1_G2	II	Recurrence	WITH TUMOR	61	NA	0	-0.235456	Risk-L	C2	OVCA.Immunoreactive	0.111273	NA	NA	NA	0.8078	0.32	0.4178	0.5436	1.5684	0.1482	NA	NA	NA	NA	401	0.858554	15	46	0.842409	3.47674	62	4.51318	132	0.924302	2.84069	-800.225	-132.657	-1061.37	0	1882	1	460	0	0.0500836
TCGA-09-1668	1684	Alive	0	1684	G3_G4	III		WITH TUMOR	57	NA	0	-0.235456	Risk-L	C2	OVCA.Immunoreactive	0.141492	NA	NA	NA	0.7379	0.1935	0.3566	0.138	1.6737	0.263	NA	NA	NA	NA	220	0.738847	15	56	0.799555	3.15924	52	4.57383	117	0.96045	3.19568	314.285	231.863	-252.293	0	1684	0	1684	0	0.119089
TCGA-09-1669	928	Alive	0	928	G3_G4	III		WITH TUMOR	54	NA	0	0.572077	Risk-L	C2	OVCA.Proliferative	0.0825203	NA	NA	NA	0.7109	0.3735	0.0271	0.817	0.3393	0.0078	NA	NA	NA	NA	368	0.812376	5	50	0.603487	3.55386	361	4.31735	108	0.922091	3.79762	-1612.91	-143.681	-3510.23	0	928	0	928	0	0.03671
TCGA-09-1670	547	Alive	1	547	G3_G4	III	Recurrence	WITH TUMOR	57	NA	0	4.17152	Risk-H	C4	OVCA.Differentiated	0.111348	NA	NA	NA	0.436	0.182	0.3386	-0.9419	1.2216	-0.4469	14	NA	0.15351	0.73685	96	0.847514	NA	NA	0.719132	0.498464	2	2.98588	22	0.965978	3.77934	-1468.31	-781.259	-30.0146	0	547	1	547	0.0261544	0.00130732
TCGA-09-1673	92	Alive	0	92	G3_G4	IV		WITH TUMOR	50	NA	0	3.04916	Risk-H	C4	OVCA.Proliferative	0.0456095	0.13	0.13	NA	0.4551	0.174	-0.2425	-1.1652	0.725	-0.2166	19	NA	0.204566	1.19817	1099	0.602984	14	32	NA	NA	NA	2.36938	11	0.988109	4.82476	-1776.41	-556.589	2243.8	0	92	0	92	0.0205704	0.0209475
TCGA-09-2044	186	Alive	0	186	G3_G4	II		TUMOR FREE	77	NA	0	0.890533	Risk-L	C2	OVCA.Immunoreactive	0.136226	0.11	0.16	NA	1.0291	0.546	0.3335	0.1764	1.3417	-0.2838	36	NA	1.64938	3.84856	572	0.913077	8	78	0.827646	1.98461	11	4.06232	69	0.959429	3.1173	-873.657	234.051	864.489	0	186	0	186	0.0616096	0
TCGA-09-2045	1069	Dead	1	631	G1_G2	IV	Recurrence	WITH TUMOR	50	NA	1	2.71304	Risk-H	C4	OVCA.Differentiated	0.078583	NA	NA	NA	-0.6678	-0.1495	-0.2707	-1.1106	1.7729	-0.2658	13	NA	0.31889	1.21178	NA	NA	NA	49	NA	0	1	2.5993	14	0.984936	3.36073	-1437.27	-1753.45	1706.72	1	1069	1	631	0.0163626	0.0256037
TCGA-09-2048	138	Dead	0	138	G3_G4	III		WITH TUMOR	63	NA	1	4.21352	Risk-H	C1	OVCA.Proliferative	0.0785482	NA	NA	NA	0.8873	0.575	-1.0518	-1.4731	-1.5275	-0.4308	NA	NA	NA	NA	NA	NA	NA	99	0.996813	1.09511	3	2.09473	9	0.953352	5.57803	-2132.02	346.778	-4896.14	1	138	1	138	0.140105	0
TCGA-09-2051	1919	Alive	1	583	G3_G4	III	Recurrence	TUMOR FREE	42	NA	0	-1.12959	Risk-L	C2	OVCA.Immunoreactive	0.130182	0.26	0.32	NA	1.016	0.3225	0.1463	-0.1141	2.3229	-0.2516	97	NA	1.66816	6.4838	492	0.78328	10	71	0.735432	1.31772	6	4.28377	78	0.983259	3.20689	-1019.32	-145.39	-224.109	0	1919	1	583	0	0.0594696
TCGA-09-2053	1209	Alive	0	1209	G3_G4	III		TUMOR FREE	72	NA	0	1.78526	Risk-H	NA	OVCA.Proliferative	0.128796	0.19	0.17	NA	NA	NA	NA	NA	NA	NA	NA	NA	0.482127	2.08922	346	0.901269	15	31	0.656127	3.98771	436	NA	NA	NA	NA	NA	NA	NA	0	1209	0	1209	NA	NA
TCGA-09-2054	637	Dead	0	637	G3_G4	III		WITH TUMOR	58	NA	1	2.00063	Risk-H	C1	OVCA.Proliferative	0.081408	NA	NA	NA	0.8901	0.219	-0.4596	-0.1548	-0.4392	0.2245	NA	NA	NA	NA	467	0.897736	14	46	0.803234	3.2333	56	3.41249	31	0.99374	4.52631	-1758.76	837.458	-2740.63	1	637	1	637	0.00313812	0.0788849
TCGA-09-2056	379	Alive	0	379	G3_G4	III		TUMOR FREE	62	NA	0	2.78592	Risk-H	NA	NA	NA	NA	NA	NA	NA	NA	NA	NA	NA	NA	NA	NA	NA	NA	NA	NA	NA	NA	NA	NA	NA	NA	NA	NA	NA	NA	NA	NA	NA	NA	NA	NA	NA	NA
TCGA-13-0714	189	Dead	1	110	G3_G4	IV	Progression of Disease	WITH TUMOR	55	NA	1	4.32735	Risk-H	NA	OVCA.Mesenchymal	0.157527	0.24	0.09	NA	NA	NA	NA	NA	NA	NA	3	NA	0	2.82052	336	0.380131	5	83	NA	NA	NA	NA	NA	NA	NA	NA	NA	NA	1	189	1	110	NA	NA
TCGA-13-0720	1355	Dead	1	292	G3_G4	III	Recurrence	WITH TUMOR	48	NA	1	2.26822	Risk-H	NA	OVCA.Differentiated	0.0792327	NA	NA	NA	NA	NA	NA	NA	NA	NA	NA	NA	NA	NA	178	0.980204	5	52	NA	NA	NA	NA	NA	NA	NA	NA	NA	NA	1	1355	1	292	NA	NA
TCGA-13-0724	83	Dead	1	83	G3_G4	IV	Progression of Disease	WITH TUMOR	72	NA	1	3.35183	Risk-H	NA	OVCA.Differentiated	0.0796627	NA	NA	NA	NA	NA	NA	NA	NA	NA	NA	NA	NA	NA	586	0.930949	19	32	0.917848	1.64456	6	NA	NA	NA	NA	NA	NA	NA	1	83	1	83	NA	NA
TCGA-13-0725	377	Dead	1	190	G3_G4	III	Recurrence	WITH TUMOR	44	NA	1	4.32735	Risk-H	NA	OVCA.Proliferative	0.154746	NA	NA	NA	NA	NA	NA	NA	NA	NA	NA	NA	NA	NA	186	0.944468	4	60	0.761163	1.36382	6	NA	NA	NA	NA	NA	NA	NA	1	377	1	190	NA	NA
TCGA-13-0726	949	Dead	1	392	GX	III	Recurrence	WITH TUMOR	55	NA	1	3.12227	Risk-H	NA	OVCA.Differentiated	0.131045	0.27	0.07	NA	NA	NA	NA	NA	NA	NA	29	NA	0.57426	2.69184	232	0.489605	7	46	NA	NA	NA	NA	NA	NA	NA	NA	NA	NA	1	949	1	392	NA	NA
TCGA-13-0727	462	Dead	1	253	G3_G4	III	Recurrence	WITH TUMOR	71	NA	1	3.25464	Risk-H	NA	OVCA.Proliferative	0.0515558	NA	NA	NA	NA	NA	NA	NA	NA	NA	NA	NA	NA	NA	270	0.639034	18	15	NA	NA	NA	NA	NA	NA	NA	NA	NA	NA	1	462	1	253	NA	NA
TCGA-13-0730	542	Dead	0	542	G3_G4	III		NA	71	NA	1	2.49141	Risk-H	C2	OVCA.Proliferative	0.0969661	NA	NA	NA	0.7487	0.3635	-0.382	-0.4578	1.3954	0.2805	NA	NA	NA	NA	263	0.676724	19	44	0.715708	0.992181	4	2.16396	9	0.984859	4.04194	-1647.84	156.89	-4419.47	1	542	0	542	0.119176	0
TCGA-13-0762	3400	Alive	1	1003	G3_G4	III		TUMOR FREE	65	NA	0	-2.1711	Risk-L	NA	OVCA.Proliferative	0.101811	NA	NA	NA	NA	NA	NA	NA	NA	NA	NA	NA	NA	NA	290	0.827858	19	40	NA	NA	NA	NA	NA	NA	NA	NA	NA	NA	0	3400	1	1003	NA	NA
TCGA-13-0765	1389	Dead	1	668	G3_G4	III	Recurrence	WITH TUMOR	50	NA	1	2.26006	Risk-H	NA	OVCA.Differentiated	0.145569	NA	NA	NA	NA	NA	NA	NA	NA	NA	15	NA	0.306523	0.827613	NA	NA	NA	NA	NA	NA	NA	NA	NA	NA	NA	NA	NA	NA	1	1389	1	668	NA	NA
TCGA-13-0766	1725	Dead	1	628	G3_G4	III	Recurrence	WITH TUMOR	42	NA	1	1.87014	Risk-H	NA	OVCA.Proliferative	0.150312	NA	NA	NA	NA	NA	NA	NA	NA	NA	NA	NA	NA	NA	360	0.915999	4	73	NA	NA	NA	NA	NA	NA	NA	NA	NA	NA	1	1725	1	628	NA	NA
TCGA-13-0795	619	Dead	1	325	G3_G4	III	Recurrence	WITH TUMOR	66	NA	1	3.53273	Risk-H	NA	OVCA.Immunoreactive	0.419642	0.52	0.4	NA	NA	NA	NA	NA	NA	NA	NA	NA	0.671406	2.36591	244	0.682623	19	38	0.823416	1.1415	4	NA	NA	NA	NA	NA	NA	NA	1	619	1	325	NA	NA
TCGA-13-0797	2121	Alive	1	525	G3_G4	III		TUMOR FREE	49	NA	0	0.378194	Risk-L	NA	OVCA.Differentiated	0.110501	NA	NA	NA	NA	NA	NA	NA	NA	NA	NA	NA	NA	NA	354	0.890904	6	50	0.84664	3.4942	62	NA	NA	NA	NA	NA	NA	NA	0	2121	1	525	NA	NA
TCGA-13-0800	2661	Alive	1	1396	G3_G4	III		TUMOR FREE	52	NA	0	-2.63137	Risk-L	C2	OVCA.Proliferative	0.0558024	0.2	0.36	NA	0.3556	0.2475	-1.6168	-2.1249	1.3632	-0.4274	NA	NA	1.18923	3.43911	293	0.818949	25	18	NA	NA	NA	0	1	NA	5.08611	-2714.73	-382.028	-606.186	0	2661	1	1396	0	0.0112426
TCGA-13-0804	1073	Dead	1	329	G3_G4	III	Recurrence	WITH TUMOR	73	NA	1	2.72877	Risk-H	NA	OVCA.Differentiated	0.117326	0.14	0.05	NA	NA	NA	NA	NA	NA	NA	17	NA	0.299985	0.929955	231	0.999341	12	27	NA	NA	NA	NA	NA	NA	NA	NA	NA	NA	1	1073	1	329	NA	NA
TCGA-13-0883	2097	Dead	1	819	G3_G4	III	Recurrence	WITH TUMOR	61	NA	1	2.85296	Risk-H	NA	OVCA.Differentiated	0.148536	0.28	0.44	NA	NA	NA	NA	NA	NA	NA	16	NA	0.26982	3.05796	143	0.69337	11	49	0.72866	1.17273	5	NA	NA	NA	NA	NA	NA	NA	1	2097	1	819	NA	NA
TCGA-13-0884	3260	Dead	1	1251	G3_G4	III	Recurrence	WITH TUMOR	39	NA	1	-0.441951	Risk-L	NA	OVCA.Differentiated	0.13589	0.42	0.44	NA	NA	NA	NA	NA	NA	NA	49	NA	0.898932	3.33889	132	0.717428	19	45	NA	NA	NA	NA	NA	NA	NA	NA	NA	NA	1	3260	1	1251	NA	NA
TCGA-13-0885	3388	Alive	0	3388	G3_G4	III		NA	70	NA	0	-2.13638	Risk-L	NA	OVCA.Immunoreactive	0.302375	0.51	0.39	NA	NA	NA	NA	NA	NA	NA	111	NA	1.50637	5.03128	223	0.827288	20	68	0.878115	2.25232	13	NA	NA	NA	NA	NA	NA	NA	0	3388	0	3388	NA	NA
TCGA-13-0886	4665	Alive	0	4665	G3_G4	III		TUMOR FREE	67	NA	0	1.1904	Risk-L	NA	OVCA.Mesenchymal	0.234364	0.39	0.08	NA	NA	NA	NA	NA	NA	NA	15	NA	1.01896	2.54741	209	0.66889	6	53	0.874438	3.9348	90	NA	NA	NA	NA	NA	NA	NA	0	4665	0	4665	NA	NA
TCGA-13-0887	2028	Dead	1	514	G3_G4	III	Recurrence	WITH TUMOR	42	NA	1	1.2703	Risk-L	NA	OVCA.Differentiated	0.0902726	0.09	0.3	NA	NA	NA	NA	NA	NA	NA	75	NA	1.25713	3.68158	398	0.863421	2	76	0.885755	1.22792	4	NA	NA	NA	NA	NA	NA	NA	1	2028	1	514	NA	NA
TCGA-13-0888	2811	Dead	0	2811	G3_G4	III		TUMOR FREE	78	NA	1	1.13026	Risk-L	NA	OVCA.Proliferative	0.0453158	0.21	0.25	NA	NA	NA	NA	NA	NA	NA	84	NA	1.91677	4.7463	470	0.933954	22	28	NA	NA	NA	NA	NA	NA	NA	NA	NA	NA	1	2811	0	2811	NA	NA
TCGA-13-0891	3128	Dead	1	762	G3_G4	IV	Recurrence	WITH TUMOR	73	NA	1	1.1658	Risk-L	NA	OVCA.Differentiated	0.0469067	0.08	0.08	NA	NA	NA	NA	NA	NA	NA	7	NA	0.39412	1.9706	530	0.918895	22	29	NA	NA	NA	NA	NA	NA	NA	NA	NA	NA	1	3128	1	762	NA	NA
TCGA-13-0893	1319	Dead	1	461	G3_G4	III	Recurrence	WITH TUMOR	48	NA	1	0.771171	Risk-L	C2	OVCA.Immunoreactive	0.108887	0.29	0.3	NA	1.1857	0.4245	-0.0962	-0.2699	1.4776	-0.0493	42	NA	0.563611	2.38706	527	0.667461	6	77	0.906138	2.39135	14	3.55972	47	0.924567	3.30751	-814.222	184.624	-3139.97	1	1319	1	461	0	0
TCGA-13-0897	2182	Dead	1	554	G3_G4	III	Recurrence	WITH TUMOR	54	NA	1	1.21057	Risk-L	C2	OVCA.Immunoreactive	0.104891	0.19	0.29	NA	0.7362	0.4195	-0.006	-0.3091	1.6286	0.1997	NA	NA	0.403623	1.4903	302	0.507438	6	59	NA	0	1	3.79842	52	0.961322	3.35636	-287.646	-174.848	-46.7096	1	2182	1	554	0.0069112	0.000811881
TCGA-13-0900	4077	Alive	0	4077	G3_G4	III		TUMOR FREE	59	NA	0	-1.94203	Risk-L	NA	OVCA.Mesenchymal	0.105083	NA	NA	NA	NA	NA	NA	NA	NA	NA	NA	NA	NA	NA	380	0.898543	3	69	0.882232	2.83979	25	NA	NA	NA	NA	NA	NA	NA	0	4077	0	4077	NA	NA
TCGA-13-0901	589	Alive	1	390	G3_G4	III	Recurrence	WITH TUMOR	41	NA	0	1.62978	Risk-L	NA	OVCA.Proliferative	0.0701172	NA	NA	NA	NA	NA	NA	NA	NA	NA	NA	NA	NA	NA	434	0.669516	15	34	NA	NA	NA	NA	NA	NA	NA	NA	NA	NA	0	589	1	390	NA	NA
TCGA-13-0905	3746	Alive	1	1535	G3_G4	III		TUMOR FREE	51	NA	0	-2.0482	Risk-L	NA	OVCA.Differentiated	0.0400275	0.06	0.03	NA	NA	NA	NA	NA	NA	NA	23	NA	0.732	2.196	308	0.874808	4	92	0.740294	2.65286	36	NA	NA	NA	NA	NA	NA	NA	0	3746	1	1535	NA	NA
TCGA-13-0906	3619	Alive	0	3619	G3_G4	III		TUMOR FREE	50	NA	0	-0.718962	Risk-L	NA	OVCA.Proliferative	0.104519	NA	NA	NA	NA	NA	NA	NA	NA	NA	NA	NA	NA	NA	200	0.918144	2	61	0.991836	1.77713	6	NA	NA	NA	NA	NA	NA	NA	0	3619	0	3619	NA	NA
TCGA-13-0908	1843	Dead	1	552	G3_G4	IV	Recurrence	WITH TUMOR	58	NA	1	0.957484	Risk-L	NA	OVCA.Mesenchymal	0.145289	NA	NA	NA	NA	NA	NA	NA	NA	NA	NA	NA	NA	NA	210	0.501751	5	62	0.879665	3.89764	84	NA	NA	NA	NA	NA	NA	NA	1	1843	1	552	NA	NA
TCGA-13-0911	1355	Dead	1	279	G3_G4	IV	Progression of Disease	WITH TUMOR	55	NA	1	2.39565	Risk-H	NA	OVCA.Mesenchymal	0.18689	0.4	0.33	NA	NA	NA	NA	NA	NA	NA	7	NA	0.246871	1.06978	237	0.653033	21	29	0.76591	2.33183	21	NA	NA	NA	NA	NA	NA	NA	1	1355	1	279	NA	NA
TCGA-13-0913	3325	Alive	1	871	G3_G4	III	Recurrence	WITH TUMOR	53	NA	0	-1.67795	Risk-L	C2	OVCA.Proliferative	0.221853	0.05	0.18	NA	0.4731	0.4205	-1.0038	-1.1926	-0.0579	-0.5695	11	NA	1.00149	2.38817	335	0.954101	4	71	NA	NA	NA	2.78863	18	0.964798	4.30963	-1496.31	-1127.52	-186.385	0	3325	1	871	0.108588	0
TCGA-13-0916	1785	Alive	0	1785	G3_G4	III		TUMOR FREE	49	NA	0	0.478163	Risk-L	C2	OVCA.Proliferative	0.0745609	0.09	0.04	NA	0.687	0.381	-0.1756	0.2537	1.6516	-0.1935	NA	NA	0.600127	2.14331	293	1	6	66	0.493199	2.55008	176	5.15923	212	0.963157	2.64847	-1612.06	-175.735	-123.807	0	1785	0	1785	0	0.073832
TCGA-13-0920	1484	Dead	1	297	G3_G4	III	Recurrence	WITH TUMOR	65	NA	1	-0.359064	Risk-L	C2	OVCA.Proliferative	0.108788	NA	NA	NA	0.7931	0.374	-0.9477	-0.3371	0.9196	-0.4126	NA	NA	2.42331	7.26993	563	0.824191	NA	NA	0.886841	3.79272	72	2.42181	24	0.762042	6.10649	-1735.89	-617.576	-3483.98	1	1484	1	297	0.0118241	0.0725143
TCGA-13-0923	2547	Alive	1	1719	G3_G4	III		TUMOR FREE	74	NA	0	-0.594551	Risk-L	NA	OVCA.Differentiated	0.173455	0.22	0.46	NA	NA	NA	NA	NA	NA	NA	16	NA	0.722122	6.01769	364	0.753087	7	67	NA	0	1	NA	NA	NA	NA	NA	NA	NA	0	2547	1	1719	NA	NA
TCGA-13-0924	2614	Alive	1	962	G3_G4	IV		TUMOR FREE	45	NA	0	-0.672883	Risk-L	C2	OVCA.Immunoreactive	0.223851	NA	NA	NA	0.7613	0.465	0.4559	1.1684	0.5132	0.0756	NA	NA	NA	NA	116	0.875827	9	58	0.852735	2.41598	17	4.27637	88	0.955115	2.92075	-212.944	329.145	-874.696	0	2614	1	962	0.0540001	0.0313113
TCGA-13-1403	2345	Dead	1	418	G3_G4	III		TUMOR FREE	48	NA	1	1.51315	Risk-L	C2	OVCA.Differentiated	0.051688	0.07	0.07	NA	0.3164	0.2085	-0.7712	-1.7238	0.8141	0.1342	NA	NA	0.506858	1.774	294	0.44834	10	51	NA	NA	NA	1.60944	5	1	3.97436	-526.878	-155.672	-1713.66	1	2345	1	418	0.0434704	0
TCGA-13-1404	2469	Alive	1	1581	G3_G4	III		TUMOR FREE	48	NA	0	-1.03603	Risk-L	NA	OVCA.Proliferative	0.081824	0.12	0.02	NA	NA	NA	NA	NA	NA	NA	22	NA	0.431045	1.62471	293	0.979921	7	64	0.822961	3.99303	128	NA	NA	NA	NA	NA	NA	NA	0	2469	1	1581	NA	NA
TCGA-13-1405	868	Dead	1	228	G3_G4	IV		TUMOR FREE	49	NA	1	1.33228	Risk-L	C1	OVCA.Mesenchymal	0.174572	0.32	0.01	NA	0.8682	0.2735	0.0948	0.2659	0.3147	0.4851	NA	NA	0.367475	1.40865	455	0.950262	11	15	0.886792	3.04523	31	3.73624	77	0.860131	2.82864	-811.938	310.802	-1536.24	1	868	1	228	0	0.222532
TCGA-13-1407	2534	Alive	1	1333	G3_G4	III		TUMOR FREE	51	NA	0	1.26315	Risk-L	NA	OVCA.Proliferative	0.0351553	NA	NA	NA	NA	NA	NA	NA	NA	NA	NA	NA	NA	NA	303	0.822898	24	32	NA	0	1	NA	NA	NA	NA	NA	NA	NA	0	2534	1	1333	NA	NA
TCGA-13-1408	1680	Dead	1	765	G3_G4	III		WITH TUMOR	59	NA	1	2.50149	Risk-H	NA	OVCA.Mesenchymal	0.185426	NA	NA	NA	NA	NA	NA	NA	NA	NA	NA	NA	NA	NA	259	0.806735	18	67	0.751233	4.22495	277	NA	NA	NA	NA	NA	NA	NA	1	1680	1	765	NA	NA
TCGA-13-1409	1742	Dead	1	690	G3_G4	III		WITH TUMOR	73	NA	1	2.17187	Risk-H	NA	OVCA.Proliferative	0.0135206	NA	NA	NA	NA	NA	NA	NA	NA	NA	NA	NA	NA	NA	160	0.952392	20	20	NA	NA	NA	NA	NA	NA	NA	NA	NA	NA	1	1742	1	690	NA	NA
TCGA-13-1410	2464	Alive	1	319	GX	IV		TUMOR FREE	57	NA	0	0.0825421	Risk-L	C2	OVCA.Immunoreactive	0.0686203	NA	NA	NA	0.8582	0.205	-0.0473	-0.0426	2.0087	0.1524	NA	NA	NA	NA	330	0.957325	24	40	0.81235	3.42772	68	3.91982	57	0.969521	3.31385	-901.329	116.086	210.339	0	2464	1	319	0.0484162	0.00857191
TCGA-13-1411	531	Dead	1	238	G3_G4	III		WITH TUMOR	81	NA	1	1.93187	Risk-H	NA	OVCA.Mesenchymal	0.373256	0.61	0.17	NA	NA	NA	NA	NA	NA	NA	26	NA	0.632132	1.73004	178	0.64336	20	29	0.836893	4.85322	330	4.3607	172	0.84715	NA	NA	NA	NA	1	531	1	238	0.0181893	0.0142791
TCGA-13-1477	1662	Dead	1	235	G1_G2	IV	Progression of Disease	WITH TUMOR	49	NA	1	3.18967	Risk-H	NA	OVCA.Proliferative	0.0548571	0.09	0.06	NA	NA	NA	NA	NA	NA	NA	79	NA	1.74138	3.98933	92	0.182481	4	10	NA	NA	NA	NA	NA	NA	NA	NA	NA	NA	1	1662	1	235	NA	NA
TCGA-13-1483	895	Dead	1	297	G3_G4	III	Recurrence	WITH TUMOR	61	NA	1	1.12249	Risk-L	NA	OVCA.Mesenchymal	0.17084	0.23	0.37	NA	NA	NA	NA	NA	NA	NA	NA	NA	0.514333	2.02708	202	0.63459	6	54	NA	NA	NA	NA	NA	NA	NA	NA	NA	NA	1	895	1	297	NA	NA
TCGA-13-1485	629	Dead	1	170	G1_G2	IV	Progression of Disease	WITH TUMOR	48	NA	1	2.45738	Risk-H	NA	OVCA.Mesenchymal	0.0655572	NA	NA	NA	NA	NA	NA	NA	NA	NA	NA	NA	NA	NA	111	0.84614	10	4	NA	NA	NA	NA	NA	NA	NA	NA	NA	NA	1	629	1	170	NA	NA
TCGA-13-1487	681	Dead	1	412	GX	IV	Recurrence	WITH TUMOR	74	NA	1	3.33466	Risk-H	NA	OVCA.Mesenchymal	0.0939956	0.15	0.25	NA	NA	NA	NA	NA	NA	NA	NA	NA	0.515501	1.80425	514	0.947041	15	29	NA	NA	NA	NA	NA	NA	NA	NA	NA	NA	1	681	1	412	NA	NA
TCGA-13-1488	2154	Dead	1	351	G3_G4	IV	Recurrence	WITH TUMOR	59	NA	1	-0.605452	Risk-L	NA	OVCA.Immunoreactive	0.17543	0.27	0.73	NA	NA	NA	NA	NA	NA	NA	90	NA	1.20232	4.25437	370	0.6797	11	54	0.945836	3.18491	29	NA	NA	NA	NA	NA	NA	NA	1	2154	1	351	NA	NA
TCGA-13-1489	2553	Dead	1	806	G1_G2	III	Recurrence	WITH TUMOR	70	NA	1	1.35134	Risk-L	NA	OVCA.Proliferative	0.278698	0.12	0.32	NA	NA	NA	NA	NA	NA	NA	19	NA	0.526597	2.1874	451	0.955591	18	77	NA	0	1	NA	NA	NA	NA	NA	NA	NA	1	2553	1	806	NA	NA
TCGA-13-1492	3819	Dead	0	3819	G3_G4	III		TUMOR FREE	66	NA	1	-0.958118	Risk-L	NA	OVCA.Proliferative	0.0764577	0.01	0.07	NA	NA	NA	NA	NA	NA	NA	NA	NA	0.428386	1.28516	220	0.947487	12	23	0.947707	0.656901	2	NA	NA	NA	NA	NA	NA	NA	1	3819	0	3819	NA	NA
TCGA-13-1495	2749	Dead	1	977	G1_G2	III	Recurrence	WITH TUMOR	60	NA	1	1.15892	Risk-L	NA	OVCA.Differentiated	0.0826893	0.18	0.18	NA	NA	NA	NA	NA	NA	NA	10	NA	0.40889	1.472	549	0.849907	14	34	NA	NA	NA	NA	NA	NA	NA	NA	NA	NA	1	2749	1	977	NA	NA
TCGA-13-1496	129	Dead	0	129	G3_G4	III		NA	65	NA	1	1.1658	Risk-L	NA	OVCA.Immunoreactive	0.14144	0.2	0.18	NA	NA	NA	NA	NA	NA	NA	NA	NA	0.601676	1.89528	364	0.620417	18	36	0.9105	3.44551	44	NA	NA	NA	NA	NA	NA	NA	1	129	0	129	NA	NA
TCGA-13-1497	3871	Alive	1	813	G3_G4	III	Recurrence	WITH TUMOR	47	NA	0	-1.45817	Risk-L	C2	OVCA.Proliferative	0.132179	0.15	0.46	NA	0.8702	0.3815	-0.3478	0.1035	1.4794	0.048	NA	NA	1.15276	3.79198	569	0.885678	7	82	0.553271	3.15941	302	4.15356	77	0.956203	3.435	-1255.99	-183.368	-307.724	0	3871	1	813	0.0536535	0
TCGA-13-1498	2012	Dead	1	534	G3_G4	III	Progression of Disease	WITH TUMOR	73	NA	1	0.093089	Risk-L	C2	OVCA.Immunoreactive	0.11475	0.11	0.16	NA	0.595	0.3045	0.2822	0.1991	1.4266	-0.0145	46	NA	1.32343	3.63943	463	0.862355	4	69	0.927078	1.49207	5	4.03659	63	0.974284	3.49419	-684.128	-837.269	1781.11	1	2012	1	534	0.0590815	0
TCGA-13-1499	3500	Alive	1	583	G3_G4	III	Recurrence	WITH TUMOR	56	NA	0	-1.12422	Risk-L	NA	OVCA.Mesenchymal	0.363534	0.58	0.31	NA	NA	NA	NA	NA	NA	NA	31	NA	0.688289	1.94516	213	0.707267	14	53	0.854967	4.47698	188	NA	NA	NA	NA	NA	NA	NA	0	3500	1	583	NA	NA
TCGA-13-1501	1314	Dead	1	392	G3_G4	IV	Progression of Disease	WITH TUMOR	50	NA	1	3.05678	Risk-H	NA	OVCA.Mesenchymal	0.179117	0.35	0.25	NA	NA	NA	NA	NA	NA	NA	32	NA	0.556396	2.31832	454	0.542769	6	66	0.87764	2.92448	28	NA	NA	NA	NA	NA	NA	NA	1	1314	1	392	NA	NA
TCGA-13-1505	1998	Alive	1	1561	G3_G4	III		TUMOR FREE	63	NA	0	0.451131	Risk-L	C1	OVCA.Mesenchymal	0.101679	0.13	0.81	NA	0.5283	0.178	-0.2421	0.073	0.3995	0.3551	NA	NA	0.716621	1.97071	320	0.833796	7	44	0.813298	4.50029	253	4.2377	78	0.972685	4.1632	-1221.99	-50.011	-2607.95	0	1998	1	1561	0.0388691	0.020452
TCGA-13-1506	1039	Dead	1	666	G3_G4	III		TUMOR FREE	45	NA	1	2.82556	Risk-H	C2	OVCA.Proliferative	0.06729	0.06	0.21	NA	1.3048	0.5405	-0.5589	-0.494	1.4271	-0.3419	NA	NA	0.0915983	0.732786	597	0.54638	13	34	0.881526	3.70654	67	2.99573	20	1	4.38746	-1375.33	229.412	-2911.54	1	1039	1	666	0	0.103382
TCGA-13-1507	1993	Dead	1	324	G3_G4	III		TUMOR FREE	77	NA	1	0.574787	Risk-L	C2	OVCA.Immunoreactive	0.166367	0.27	0.26	NA	0.6751	0.508	0.4959	0.811	2.0737	0.0325	36	NA	0.603981	2.35553	324	0.53509	15	32	0.855725	4.61156	219	3.7627	106	0.806852	5.28818	6.89476	95.9506	-369.388	1	1993	1	324	0.0311328	0
TCGA-13-1509	2438	Alive	1	578	G3_G4	IV		TUMOR FREE	64	NA	0	1.93151	Risk-H	NA	OVCA.Mesenchymal	0.136138	0.22	0.22	NA	NA	NA	NA	NA	NA	NA	42	NA	0.68966	2.45879	427	0.880758	5	65	0.811197	3.23585	54	NA	NA	NA	NA	NA	NA	NA	0	2438	1	578	NA	NA
TCGA-13-1510	1359	Dead	1	1189	G3_G4	III		TUMOR FREE	62	NA	1	0.618571	Risk-L	NA	OVCA.Differentiated	0.118424	0.11	0.25	NA	NA	NA	NA	NA	NA	NA	24	NA	0.677702	3.64265	482	0.803848	7	73	NA	NA	NA	NA	NA	NA	NA	NA	NA	NA	1	1359	1	1189	NA	NA
TCGA-13-1511	1650	Dead	1	459	G3_G4	IV		WITH TUMOR	52	NA	1	2.66416	Risk-H	C2	OVCA.Differentiated	0.081256	0.11	0.02	NA	0.3894	-0.032	-0.4423	-1.4064	1.1814	0.1574	11	NA	0.446955	1.78782	719	0.321381	5	36	NA	NA	NA	2.36938	11	0.988109	2.33532	-850.78	-118.766	2430.26	1	1650	1	459	0.0687292	0
TCGA-13-1512	442	Alive	1	427	G3_G4	III		NA	49	NA	0	1.25241	Risk-L	C2	OVCA.Mesenchymal	0.137258	0.15	0.13	NA	1.1095	0.3955	-0.0341	-0.3336	0.9394	0.158	38	NA	0.569637	1.67893	343	0.947384	6	72	0.879705	2.59024	19	3.54916	38	0.975691	3.31254	-200.81	641.985	-2293.97	0	442	1	427	0.0451909	0
TCGA-13-2060	2369	Alive	1	1475	G3_G4	IV		TUMOR FREE	51	NA	0	0.0821878	Risk-L	C2	OVCA.Immunoreactive	0.223799	0.35	0.17	NA	0.8169	0.3165	0.2284	0.599	1.3713	-0.2129	28	NA	0.570768	1.93427	500	0.765869	19	52	0.780534	3.90575	149	4.10142	75	0.949955	4.81892	-1434.62	47.1838	1583.98	0	2369	1	1475	0	0.0457239
TCGA-13-A5FT	2143	Alive	0	2143	G3_G4	III		TUMOR FREE	67	NA	0	1.09759	Risk-L	C2	NA	0.146212	0.15	0.07	NA	1.0302	0.365	-0.9238	-0.7769	1.7075	-0.2638	47	NA	NA	NA	1002	0.89591	7	45	0.928221	3.6496	51	3.22359	28	0.967405	5.67169	-1792.76	316.269	-2344.83	0	2143	0	2143	0.0779902	0.043024
TCGA-20-0987	701	Dead	1	442	G3_G4	III	Recurrence	WITH TUMOR	61	NA	1	0.744686	Risk-L	NA	OVCA.Immunoreactive	0.527779	0.52	0.2	NA	NA	NA	NA	NA	NA	NA	NA	NA	0.298501	0.955202	825	0.541865	6	36	NA	NA	NA	NA	NA	NA	NA	NA	NA	NA	1	701	1	442	NA	NA
TCGA-20-0991	797	Alive	0	797	G3_G4	II		TUMOR FREE	78	NA	0	1.19983	Risk-L	NA	OVCA.Immunoreactive	0.33265	0.47	0.48	NA	NA	NA	NA	NA	NA	NA	116	NA	NA	NA	226	0.64467	18	28	0.731516	3.65554	148	NA	NA	NA	NA	NA	NA	NA	0	797	0	797	NA	NA
TCGA-20-1682	837	Alive	0	837	GX	III		TUMOR FREE	56	NA	0	0.7088	Risk-L	C1	OVCA.Mesenchymal	0.150197	0.18	0.25	NA	0.7515	0.3115	0.2433	0.5306	-0.0312	0.3035	38	NA	0.664881	2.47819	274	0.958102	7	58	0.734173	2.84213	48	4.48472	110	0.954099	4.42873	-812.544	792.886	-1218.54	0	837	0	837	0	0.058315
TCGA-20-1683	772	Alive	1	618	G3_G4	III	Recurrence	TUMOR FREE	65	NA	0	1.24409	Risk-L	C2	OVCA.Proliferative	0.0704991	0.11	0.23	NA	1.1262	0.238	-0.5025	-0.1422	0.4323	-0.3364	39	NA	0.799866	2.31072	388	0.725496	17	33	0.705089	4.87199	1002	0.855583	57	0.211618	3.13421	-1878.31	343.814	1541.4	0	772	1	618	0	0.0590012
TCGA-20-1686	89	Alive	0	89	G3_G4	III		TUMOR FREE	75	NA	0	-0.752269	Risk-L	NA	OVCA.Differentiated	0.0794872	0.18	0.5	NA	NA	NA	NA	NA	NA	NA	NA	NA	0.696558	2.4531	353	0.796669	18	35	0.245508	0.735476	20	NA	NA	NA	NA	NA	NA	NA	0	89	0	89	NA	NA
TCGA-20-1687	81	Alive	0	81	G3_G4	IV		TUMOR FREE	46	NA	0	3.35183	Risk-H	C4	OVCA.Differentiated	0.111734	0.24	0.3	NA	-0.5728	-0.0565	0.045	-0.1786	0.6342	-0.1149	32	NA	0.638946	1.85599	268	0.951542	10	71	0.932277	3.28755	34	3.74577	45	0.984003	2.08878	-954.939	-977.47	3023.28	0	81	0	81	0	0.0555146
TCGA-23-2077	3525	Alive	1	1232	G3_G4	III	Recurrence	TUMOR FREE	45	NA	0	-0.759561	Risk-L	C2	OVCA.Immunoreactive	0.106573	0.53	0.38	NA	0.1284	0.1835	0.2516	-0.4086	1.1873	0.0639	NA	NA	0.898083	3.01499	282	0.896155	12	73	0.796123	1.28131	5	3.57486	39	0.975788	3.71524	-1682.86	-1474.63	656.88	0	3525	1	1232	0.0793028	0
TCGA-23-2078	2661	Alive	0	2661	G3_G4	III		TUMOR FREE	66	NA	0	-0.238959	Risk-L	NA	OVCA.Mesenchymal	0.220661	0.4	0.17	NA	NA	NA	NA	NA	NA	NA	48	NA	1.55675	5.25403	435	0.48108	6	57	0.842509	4.21587	149	5.26619	217	0.978865	NA	NA	NA	NA	0	2661	0	2661	0	0.135272
TCGA-23-2084	1516	Dead	1	619	G3_G4	IV	Recurrence	WITH TUMOR	45	NA	1	1.47346	Risk-L	C2	OVCA.Immunoreactive	0.0978131	0.31	0.12	NA	1.1611	0.332	0.0902	-0.9958	1.7482	0.0876	59	NA	1.29679	4.58863	229	0.756136	17	56	0.487703	0.33805	2	3.54858	38	0.97553	3.30336	-907.503	429.386	-1380.99	1	1516	1	619	0.0178459	0.000829519
TCGA-24-0966	232	Alive	0	232	G3_G4	III		WITH TUMOR	78	NA	0	0.900268	Risk-L	NA	OVCA.Differentiated	0.0594907	NA	NA	NA	NA	NA	NA	NA	NA	NA	NA	NA	NA	NA	301	0.56063	5	30	NA	NA	NA	NA	NA	NA	NA	NA	NA	NA	0	232	0	232	NA	NA
TCGA-24-0968	598	Dead	0	598	G3_G4	III		WITH TUMOR	59	NA	1	3.23855	Risk-H	NA	OVCA.Immunoreactive	0.183305	NA	NA	NA	NA	NA	NA	NA	NA	NA	NA	NA	NA	NA	349	0.62704	17	59	0.817558	2.21399	15	NA	NA	NA	NA	NA	NA	NA	1	NA	1	NA	NA	NA
TCGA-24-0970	354	Dead	1	280	G3_G4	III	Recurrence	WITH TUMOR	63	NA	1	3.05713	Risk-H	NA	OVCA.Mesenchymal	0.141788	0.32	0.08	NA	NA	NA	NA	NA	NA	NA	7	NA	0.271573	0.844895	515	0.860872	13	32	NA	0	1	NA	NA	NA	NA	NA	NA	NA	1	354	1	280	NA	NA
TCGA-24-0979	1264	Dead	1	428	G3_G4	IV	Recurrence	WITH TUMOR	53	NA	1	0.618951	Risk-L	NA	OVCA.Differentiated	0.0718272	NA	NA	NA	NA	NA	NA	NA	NA	NA	NA	NA	NA	NA	413	0.759154	10	68	NA	NA	NA	NA	NA	NA	NA	NA	NA	NA	1	1264	1	428	NA	NA
TCGA-24-0982	679	Dead	1	153	G3_G4	III	Recurrence	WITH TUMOR	77	NA	1	0.384924	Risk-L	NA	OVCA.Proliferative	0.0649739	0.25	0.26	NA	NA	NA	NA	NA	NA	NA	NA	NA	NA	NA	236	0.846834	20	41	0.787293	3.57691	94	NA	NA	NA	NA	NA	NA	NA	1	679	1	153	NA	NA
TCGA-24-1413	192	Alive	0	192	G3_G4	III		TUMOR FREE	51	NA	0	0.160519	Risk-L	C4	OVCA.Differentiated	0.0718662	0.07	0.16	NA	0.0796	0.0915	-0.2819	-1.4286	2.093	-0.2144	27	NA	0.26383	1.31915	143	0.848278	10	31	0.591001	1.46858	12	2.5666	14	0.972544	3.79563	-1713.1	-1164.52	965.128	0	192	0	192	0.0175254	0.00771343
TCGA-24-1416	194	Alive	0	194	G3_G4	IV		TUMOR FREE	34	NA	0	2.09825	Risk-H	C4	OVCA.Differentiated	0.0797648	0.18	0.04	NA	0.564	0.232	-0.1917	-1.2934	0.9885	-0.4211	NA	NA	0.268453	0.507077	109	0.94771	11	15	NA	NA	NA	1.03972	3	0.946395	4.14621	-748.951	-287.163	-207.866	0	194	0	194	0.0179764	0
TCGA-24-1417	238	Alive	0	238	G3_G4	IV		TUMOR FREE	54	NA	0	0.68315	Risk-L	C2	OVCA.Immunoreactive	0.128062	0.31	0.28	NA	0.8308	0.2235	0.6212	0.4431	2.3197	0.1947	42	NA	0.850774	2.33963	290	0.727818	13	68	0.868668	2.92506	29	4.73821	125	0.981339	3.01126	-588.606	522.13	-2458.2	0	238	0	238	0	0.062695
TCGA-24-1418	243	Alive	0	243	G3_G4	III		TUMOR FREE	68	NA	0	2.17989	Risk-H	C2	OVCA.Mesenchymal	0.0975719	0.23	0.48	NA	0.7521	0.3705	-0.2213	-0.3081	0.8688	0.4125	28	NA	0.394125	1.7584	295	0.788661	16	35	0.906131	3.95929	79	3.74159	51	0.951618	3.06677	-1309.58	728.025	-1714.64	0	243	0	243	0.0362754	0.0457486
TCGA-24-1419	239	Alive	0	239	G3_G4	III		TUMOR FREE	62	NA	0	3.8777	Risk-H	C2	OVCA.Proliferative	0.057877	0.02	0.11	NA	0.554	0.2265	-1.2627	-2.7824	1.2183	-0.4038	20	NA	0.238072	1.19036	139	0.957208	6	28	NA	NA	NA	NA	0	NA	3.06582	-1219.28	286.744	-1587.26	0	239	0	239	0.0102324	0
TCGA-24-1423	190	Alive	0	190	G3_G4	III		TUMOR FREE	61	NA	0	0.410733	Risk-L	C2	OVCA.Differentiated	0.0638272	0.07	0.23	NA	0.1342	0.018	-0.2793	-1.0171	1.4129	0.0884	24	NA	0.689141	2.30712	299	0.712827	13	55	0.992842	1.09075	3	3.67123	42	0.982224	3.35037	-1133.72	-1193.86	1590.29	0	190	0	190	0.120065	0
TCGA-24-1424	183	Alive	0	183	G3_G4	III		TUMOR FREE	67	NA	0	3.39384	Risk-H	C2	OVCA.Proliferative	0.105107	0.24	0.3	NA	0.8693	0.2705	-0.1575	-0.5643	1.5198	0.3959	32	NA	0.598162	1.88421	398	0.767423	20	48	0.693812	2.92755	68	3.47216	42	0.928964	4.68651	-1535.59	179.992	-2346.46	0	183	0	183	0	0.0601052
TCGA-24-1425	181	Alive	0	181	G3_G4	III		TUMOR FREE	45	NA	0	1.93151	Risk-H	NA	OVCA.Mesenchymal	0.138633	0.34	0.15	NA	NA	NA	NA	NA	NA	NA	49	NA	0.865157	2.11814	258	0.913994	9	59	0.799308	3.27264	60	3.83951	48	0.991814	NA	NA	NA	NA	0	181	0	181	0	0.0527433
TCGA-24-1426	163	Alive	0	163	G3_G4	III		TUMOR FREE	43	NA	0	1.09051	Risk-L	NA	OVCA.Proliferative	0.0630571	0.06	0.56	NA	NA	NA	NA	NA	NA	NA	42	NA	1.36209	4.14962	562	0.935783	12	22	NA	0	1	NA	NA	NA	NA	NA	NA	NA	0	163	0	163	NA	NA
TCGA-24-1427	147	Alive	0	147	G3_G4	III		WITH TUMOR	58	NA	0	3.47467	Risk-H	C1	OVCA.Mesenchymal	0.186975	0.43	0.24	NA	0.392	0.1295	0.3735	0.5391	-0.0911	0.5736	29	NA	0.563306	1.66027	417	0.688842	16	63	0.8052	4.17237	178	4.72098	158	0.932522	2.86247	-918.606	-123.306	-2811.67	0	147	0	147	0	0.0853512
TCGA-24-1428	529	Alive	1	448	G3_G4	III	Recurrence	WITH TUMOR	50	NA	0	-0.915177	Risk-L	C2	OVCA.Immunoreactive	0.126414	0.18	0.4	NA	0.8805	0.255	0.4928	0.3845	1.4083	-0.1704	37	NA	0.604973	2.32914	412	0.856829	11	84	0.775327	3.89515	152	3.64666	136	0.742298	3.5031	-636.596	-829.305	-1803.67	0	529	1	448	0.0303196	0
TCGA-24-1430	863	Dead	1	449	G3_G4	III	Recurrence	WITH TUMOR	68	NA	1	2.01006	Risk-H	C1	OVCA.Proliferative	0.0654313	0.03	0.21	NA	0.5282	0.205	-1.2045	-1.7211	-1.1923	-0.0941	26	NA	0.151855	1.39707	190	0.928742	6	68	1	0.693147	2	1.73287	6	0.967132	3.31233	-2017.57	-522.378	235.344	1	863	1	449	0.113581	0
TCGA-24-1431	583	Dead	1	199	G3_G4	III	Recurrence	WITH TUMOR	67	NA	1	2.57319	Risk-H	NA	OVCA.Differentiated	0.0975086	0.1	0.25	NA	NA	NA	NA	NA	NA	NA	49	NA	0.764076	2.98986	324	0.944537	18	29	NA	NA	NA	NA	NA	NA	NA	NA	NA	NA	1	567	1	199	NA	NA
TCGA-24-1434	568	Dead	1	337	G3_G4	III	Recurrence	WITH TUMOR	59	NA	1	4.41828	Risk-H	NA	OVCA.Mesenchymal	0.219636	0.37	0.18	NA	NA	NA	NA	NA	NA	NA	34	NA	0.476242	1.69661	306	0.899649	16	26	0.803148	3.74543	106	4.28807	78	0.984244	NA	NA	NA	NA	1	568	1	337	0.0421692	0
TCGA-24-1435	1324	Dead	1	505	G3_G4	III	Recurrence	WITH TUMOR	57	NA	1	1.86036	Risk-H	NA	OVCA.Immunoreactive	0.11409	0.29	0.28	NA	NA	NA	NA	NA	NA	NA	NA	NA	0.569412	2.72718	390	0.931019	6	69	NA	NA	NA	3.94285	61	0.959127	NA	NA	NA	NA	1	1324	1	505	0.0287177	0
TCGA-24-1464	379	Dead	1	323	G3_G4	III	Recurrence	WITH TUMOR	70	NA	1	0.478129	Risk-L	NA	OVCA.Differentiated	0.12573	0.15	0.25	NA	NA	NA	NA	NA	NA	NA	23	NA	0.500193	1.41231	210	0.724674	7	25	NA	NA	NA	NA	NA	NA	NA	NA	NA	NA	1	379	1	323	NA	NA
TCGA-24-1467	3224	Dead	1	1253	G3_G4	III	Recurrence	WITH TUMOR	51	NA	1	-0.642126	Risk-L	C4	OVCA.Differentiated	0.0932403	0.23	0.09	NA	0.1754	0.0575	-0.5019	-1.0359	0.8063	-0.3798	NA	NA	0.164985	0.824925	245	0.449939	12	27	0.83643	1.83782	9	3.19909	27	0.970646	3.63469	-1769.48	-1171.61	599.438	1	3224	1	1253	0.0721142	0
TCGA-24-1469	277	Alive	0	277	G3_G4	III		TUMOR FREE	71	NA	0	0.129002	Risk-L	C2	OVCA.Proliferative	0.0664351	0.13	0.5	NA	1.2358	0.3655	-0.3209	-0.0998	1.0056	-0.1907	105	NA	2.07243	6.06712	607	0.584311	10	54	0.757019	3.33597	82	2.97614	21	0.977539	6.03673	-1188.06	346.583	-74.4851	0	277	0	277	0.116425	0
TCGA-24-1470	105	Alive	0	105	G3_G4	III		TUMOR FREE	54	NA	0	-1.35364	Risk-L	NA	OVCA.Immunoreactive	0.112087	0.16	0.17	NA	NA	NA	NA	NA	NA	NA	38	NA	0.68966	1.94359	394	0.588334	5	69	0.799429	3.62349	93	NA	NA	NA	NA	NA	NA	NA	0	105	0	105	NA	NA
TCGA-24-1471	36	Alive	0	36	G3_G4	III		NA	60	NA	0	3.85377	Risk-H	NA	OVCA.Differentiated	0.0452646	0.11	0.19	NA	NA	NA	NA	NA	NA	NA	30	NA	0.240525	1.20263	173	0.917023	21	8	0.87124	0.957155	3	NA	NA	NA	NA	NA	NA	NA	0	36	0	36	NA	NA
TCGA-24-1474	676	Dead	1	332	G3_G4	III	Recurrence	WITH TUMOR	57	NA	1	3.84434	Risk-H	C4	OVCA.Immunoreactive	0.0816956	0.21	0.35	NA	1.1363	0.334	0.2827	-1.5959	0.8302	-0.2941	45	NA	0.457872	2.19778	431	0.954997	24	36	NA	NA	NA	2.75555	17	0.972588	2.8078	-1174.7	293.096	1101.76	1	676	1	332	0.0239917	0
TCGA-24-1544	820	Dead	1	643	G3_G4	III	Progression of Disease	WITH TUMOR	71	NA	1	1.33903	Risk-L	C2	OVCA.Proliferative	0.0383914	NA	NA	NA	0.397	0.306	-1.1289	-1.0536	0.7719	-0.409	NA	NA	NA	NA	348	0.652231	20	33	0.3386	0.371991	3	2.39331	12	0.96314	4.72568	-1810.38	-1085.96	108.117	1	820	1	643	0.0155684	0.00573072
TCGA-24-1546	1955	Dead	0	1955	G3_G4	III		NA	46	NA	1	2.1628	Risk-H	NA	OVCA.Mesenchymal	0.15124	NA	NA	NA	NA	NA	NA	NA	NA	NA	NA	NA	NA	NA	325	0.870328	7	67	0.871595	4.08092	108	3.34231	31	0.973302	NA	NA	NA	NA	1	1955	0	1955	0.0882245	0.00550496
TCGA-24-1549	1721	Dead	1	1042	G3_G4	III	Recurrence	WITH TUMOR	58	NA	1	-0.276941	Risk-L	C2	OVCA.Immunoreactive	0.0746749	0.15	0.29	NA	1.0052	0.2865	-0.1398	-0.2305	1.8458	-0.1588	NA	NA	0	0	445	0.833542	8	31	0.761981	2.9006	45	3.74436	82	0.849694	6.2102	-1184.25	374.484	-1619.77	1	1721	1	1042	0	0.0291398
TCGA-24-1550	1249	Dead	1	892	G3_G4	III	Recurrence	WITH TUMOR	49	NA	1	2.15529	Risk-H	C2	OVCA.Mesenchymal	0.266514	0.23	0.06	NA	0.649	0.2985	0.4361	0.2484	0.7201	0.774	25	NA	0.798433	5.50032	458	0.924144	6	64	0.678026	3.61572	207	3.9928	67	0.949606	4.83414	-367.391	308.822	-1210.34	1	1249	1	892	0	0.0898391
TCGA-24-1551	1579	Dead	1	764	G3_G4	III	Recurrence	WITH TUMOR	53	NA	1	0.564119	Risk-L	C2	OVCA.Immunoreactive	0.154057	0.22	0.11	NA	0.6056	0.2055	0.5489	0.3796	0.6187	-0.1928	17	NA	0.361478	1.11456	1108	0.395652	9	33	0.831788	2.49182	20	4.07786	69	0.963098	2.71398	-1494.43	-137.413	-1650.95	1	1579	1	764	0.0126069	0
TCGA-24-1552	1259	Dead	1	403	G3_G4	III	Recurrence	WITH TUMOR	77	NA	1	1.70231	Risk-H	C4	OVCA.Differentiated	0.0290754	0.09	0.04	NA	1.0479	0.181	-0.6196	-1.7569	0.6691	-0.2425	25	NA	0.263025	1.43203	359	0.945734	14	27	0.990123	0.686301	2	2.27187	10	0.98666	3.39669	-1232.87	459.01	-2511.08	1	1259	1	403	0.00555372	0
TCGA-24-1553	1767	Dead	1	553	G3_G4	III	Recurrence	WITH TUMOR	53	NA	1	0.921407	Risk-L	C2	OVCA.Immunoreactive	0.215845	NA	NA	NA	-0.2905	-0.0615	0.9788	1.6564	0.85	-0.0788	NA	NA	NA	NA	491	0.507107	10	48	0.795237	4.68745	363	5.33722	515	0.854752	3.57661	-824.55	-1467.63	-1843.68	1	1767	1	553	0.0227489	0
TCGA-24-1557	1213	Dead	1	447	G3_G4	III	Progression of Disease	WITH TUMOR	49	NA	1	2.9022	Risk-H	C4	OVCA.Differentiated	0.0487919	NA	NA	NA	0.6497	0.196	-0.1592	-1.5186	0.8828	-0.2881	NA	NA	NA	NA	537	0.75987	8	78	0.0351995	0.0243984	2	2.52321	13	0.983727	4.12699	-1320.14	-286.13	-590.249	1	1213	1	447	0.00588906	0.013258
TCGA-24-1558	594	Dead	1	273	G3_G4	III	Recurrence	WITH TUMOR	73	NA	1	2.26041	Risk-H	C4	OVCA.Proliferative	0.0416809	NA	NA	NA	0.6653	0.187	-0.62	-1.3858	0.2688	-0.1707	NA	NA	NA	NA	393	0.646788	17	39	NA	NA	NA	1.74787	6	0.975504	3.61486	-1570.57	-417.406	-573.303	1	594	1	273	0.0189775	0
TCGA-24-1560	1341	Dead	1	143	G3_G4	III	Recurrence	WITH TUMOR	51	NA	1	1.59134	Risk-L	C2	OVCA.Proliferative	0.0365075	NA	NA	NA	0.4039	0.2025	-0.7683	-1.519	1.5406	-0.3659	NA	NA	NA	NA	82	0.560706	NA	NA	0.597598	0.414223	2	2.49906	15	0.922828	3.75618	-1655.47	-392.533	310.595	1	1341	1	143	0.0414882	0
TCGA-24-1562	1384	Dead	1	229	G3_G4	III	Recurrence	WITH TUMOR	67	NA	1	2.78557	Risk-H	C1	OVCA.Differentiated	0.0867538	0.16	0.04	NA	0.4346	0.1865	0.0584	-0.1624	0.3409	0.1811	14	NA	0.274179	0.853	204	0.946039	13	29	0.999248	1.09779	3	3.72196	49	0.956354	3.06113	-1508.44	34.4247	1457.68	1	1384	1	229	0.0343095	0
TCGA-24-1563	1451	Dead	1	396	G3_G4	III	Recurrence	WITH TUMOR	66	NA	1	3.17618	Risk-H	C2	OVCA.Mesenchymal	0.0664793	0.15	0.31	NA	0.3825	0.264	0.1964	-0.359	0.8487	0.4884	NA	NA	0	0	313	0.669591	6	57	0.796528	2.59517	26	3.94826	54	0.98979	2.92383	78.8724	-351.108	-1563.53	1	1451	1	396	0.0584306	0
TCGA-24-1565	312	Dead	1	145	G3_G4	III	Recurrence	WITH TUMOR	74	NA	1	0.719701	Risk-L	NA	OVCA.Differentiated	0.135444	0.22	0.07	NA	NA	NA	NA	NA	NA	NA	9	NA	0.409747	1.02437	110	0.190438	5	17	NA	NA	NA	NA	NA	NA	NA	NA	NA	NA	1	312	1	145	NA	NA
TCGA-24-1567	524	Dead	1	319	G3_G4	III	Recurrence	WITH TUMOR	54	NA	1	1.01463	Risk-L	C1	OVCA.Proliferative	0.0433355	NA	NA	NA	0.6339	0.2425	-1.1194	-1.4024	-0.1751	-0.278	NA	NA	NA	NA	338	0.952571	7	74	NA	NA	NA	0	1	NA	4.49814	-1880.85	311.748	-2595.42	1	524	1	319	0	0.057533
TCGA-24-1603	2742	Dead	1	992	G3_G4	III	Recurrence	WITH TUMOR	53	NA	1	1.3894	Risk-L	C2	OVCA.Proliferative	0.0364258	0.04	0.14	NA	0.759	0.373	-0.3331	-1.4257	1.2091	-0.305	23	NA	0.206288	1.09038	194	0.932597	8	31	NA	0	1	3.36327	30	0.988848	3.50408	-1515.92	154.717	697.816	1	2742	1	992	0.0151048	0
TCGA-24-1604	2688	Dead	0	2688	G3_G4	III		WITH TUMOR	66	NA	1	1.53583	Risk-L	C2	OVCA.Differentiated	0.0628233	NA	NA	NA	0.066	-0.0255	-0.2732	-0.6668	1.877	-0.2613	NA	NA	NA	NA	254	0.706664	16	50	0.83764	3.30972	52	3.63255	40	0.984729	4.25415	-1244.8	-1372.99	-1607.34	1	2688	1	2688	0.0366815	0
TCGA-24-1616	1163	Dead	1	405	G3_G4	III	Recurrence	WITH TUMOR	56	NA	1	2.66416	Risk-H	C4	OVCA.Differentiated	0.079634	0.2	0.09	NA	0.5396	0.2045	-0.8334	-2.0409	-0.4645	-0.2364	31	NA	0.445442	1.74995	272	0.683073	15	28	NA	NA	NA	1.83102	7	0.940958	3.61276	-882.812	-404.98	1719.38	1	1163	1	405	0	0.0289679
TCGA-24-1842	253	Alive	0	253	G3_G4	III		TUMOR FREE	49	NA	0	0.936595	Risk-L	C2	OVCA.Immunoreactive	0.14876	0.32	0.19	NA	0.7329	0.3125	0.4604	0.586	0.9002	0.0092	27	NA	0.288215	1.35461	573	0.869656	13	39	0.839937	3.72161	84	4.42101	161	0.870037	3.66341	-1093.38	337.396	1247.93	0	253	0	253	0.00729786	0.012265
TCGA-24-1843	106	Alive	0	106	G3_G4	III		NA	66	NA	0	1.96325	Risk-H	C2	OVCA.Immunoreactive	0.117251	0.23	0.09	NA	1.0026	0.461	0.5653	0.999	1.0324	-0.1938	NA	NA	0.578792	2.2847	452	0.766652	12	21	0.725321	4.46579	472	4.13807	96	0.906606	6.77099	-1083.14	-268.657	-916.946	0	106	0	106	0.0177431	0
TCGA-24-1844	113	Alive	0	113	G3_G4	III		NA	64	NA	0	2.01006	Risk-H	C4	OVCA.Differentiated	0.030597	0.14	0.51	NA	0.1345	0.209	-0.7764	-2.3454	-0.3444	-0.2094	66	NA	0.990057	4.2223	202	0.815894	16	44	NA	NA	NA	0.636514	2	0.918296	4.52328	-1289.46	-713.469	-87.2643	0	113	0	113	0.00555066	0
TCGA-24-1845	116	Alive	0	116	G3_G4	III		NA	42	NA	0	-0.594551	Risk-L	NA	OVCA.Differentiated	0.0646577	0.14	0.29	NA	NA	NA	NA	NA	NA	NA	103	NA	1.21488	5.10248	303	0.779277	12	83	NA	NA	NA	NA	NA	NA	NA	NA	NA	NA	0	116	0	116	NA	NA
TCGA-24-1846	133	Alive	0	133	G3_G4	III		NA	45	NA	0	-0.759561	Risk-L	C4	OVCA.Immunoreactive	0.0635957	0.1	0.03	NA	0.4506	0.228	0.3055	-0.4782	1.1177	-0.0596	43	NA	0.70382	2.87393	242	0.991468	8	58	0.748165	2.59294	32	3.97014	59	0.973662	3.13026	-1099.54	662.694	-3187.4	0	133	0	133	0	0.017128
TCGA-24-1847	343	Alive	0	343	G3_G4	IV		TUMOR FREE	45	NA	0	1.1658	Risk-L	C2	OVCA.Immunoreactive	0.287095	0.46	0.37	NA	0.5612	0.191	0.874	1.1856	0.7661	0.1994	31	NA	0.902348	2.55665	392	0.708961	12	67	0.79032	4.25184	217	3.51477	152	0.699612	3.20879	-367.986	-173.696	1033.27	0	343	0	343	0.0115073	0.0203548
TCGA-24-1850	168	Alive	0	168	G3_G4	III		TUMOR FREE	72	NA	0	2.56565	Risk-H	C1	OVCA.Proliferative	0.0948409	0.23	0.15	NA	0.7808	0.247	0.1802	0.1773	-0.1889	0.2759	29	NA	0.546697	2.39939	501	0.909965	18	53	0.714523	2.90128	58	2.99071	38	0.822169	4.29251	-1975.67	708.375	-2818.67	0	168	0	168	0.12403	0
TCGA-24-1923	690	Dead	1	343	G3_G4	III	Recurrence	WITH TUMOR	51	NA	1	3.35219	Risk-H	NA	OVCA.Differentiated	0.0533319	NA	NA	NA	NA	NA	NA	NA	NA	NA	NA	NA	NA	NA	206	0.607921	25	15	NA	NA	NA	NA	NA	NA	NA	NA	NA	NA	1	690	1	343	NA	NA
TCGA-24-1924	919	Dead	1	320	G3_G4	III	Recurrence	WITH TUMOR	65	NA	1	2.7134	Risk-H	C2	OVCA.Immunoreactive	0.141139	NA	NA	NA	0.9879	0.4005	0.7496	0.7887	1.6546	-0.1998	NA	NA	NA	NA	388	0.798844	NA	NA	0.801753	4.25194	201	3.99976	97	0.87432	3.76383	-440.316	-211.194	-730.229	1	919	1	320	0	0.0533194
TCGA-24-1928	336	Dead	1	70	G3_G4	III	Recurrence	WITH TUMOR	77	NA	1	5.91137	Risk-H	NA	OVCA.Mesenchymal	0.117551	NA	NA	NA	NA	NA	NA	NA	NA	NA	NA	NA	NA	NA	378	0.88112	17	23	0.772957	2.48805	25	3.9573	58	0.974599	NA	NA	NA	NA	1	336	1	70	0.0147637	0.0201859
TCGA-24-1930	2467	Dead	1	544	G3_G4	III	Recurrence	WITH TUMOR	53	NA	1	1.53583	Risk-L	C2	OVCA.Immunoreactive	0.165237	NA	NA	NA	-0.1103	0.052	0.8768	0.6188	1.592	0.1583	NA	NA	NA	NA	278	0.730268	15	47	0.797198	4.2627	210	2.9184	123	0.60646	3.92132	-952.799	-1125.18	1742.33	1	2467	1	544	0	0.116301
TCGA-24-2020	4624	Dead	1	723	G3_G4	III	Recurrence	WITH TUMOR	67	NA	1	1.51677	Risk-L	C1	OVCA.Proliferative	0.0496286	NA	NA	NA	1.0238	0.284	-0.9578	-1.5146	-1.1338	-0.3111	NA	NA	NA	NA	504	0.914371	19	69	NA	NA	NA	1.5466	5	0.960956	2.97217	-2768.85	570.315	-3305.92	1	4624	1	723	0.0614256	0
TCGA-24-2023	1364	Dead	1	1069	G3_G4	III	Recurrence	WITH TUMOR	54	NA	1	2.30206	Risk-H	C2	OVCA.Differentiated	0.0669113	NA	NA	NA	0.5663	0.297	-0.1104	-0.7124	0.2187	-0.1501	NA	NA	NA	NA	946	0.985372	12	35	0.775814	1.50966	7	3.59283	44	0.949433	2.62257	-1384.41	-556.205	697.539	1	1364	1	1069	0	0.012377
TCGA-24-2024	1769	Dead	1	421	G3_G4	III	Recurrence	WITH TUMOR	72	NA	1	3.35183	Risk-H	C1	OVCA.Differentiated	0.0414573	0.09	0	NA	0.0805	0.142	-0.2128	-0.8171	-0.2406	0.1921	NA	NA	0.925136	2.94673	313	0.947137	4	59	0.843396	3.55872	68	1.79017	23	0.570938	3.96196	-1137.19	-937.351	-107.995	1	1769	1	421	0.0874393	0
TCGA-24-2026	1059	Dead	0	1059	G3_G4	III		NA	79	NA	1	0.0931228	Risk-L	C2	OVCA.Immunoreactive	0.112934	NA	NA	NA	0.5667	0.1125	0.1514	0.1703	1.6065	-0.2793	NA	NA	NA	NA	696	0.734583	23	30	0.660482	3.76283	298	2.71895	55	0.678495	6.78848	-1225.54	-264.838	1827.26	1	1059	0	1059	0.00387551	0.0453371
TCGA-24-2027	3337	Dead	1	617	G3_G4	IV	Recurrence	WITH TUMOR	51	NA	1	1.7697	Risk-H	C2	OVCA.Proliferative	0.0429598	NA	NA	NA	1.1769	0.366	-0.8612	-1.0909	0.1453	-0.053	NA	NA	NA	NA	386	0.936012	10	63	NA	0	1	2.16608	10	0.940719	5.14557	-1334.28	-82.7895	-3600.41	1	3337	1	617	0	0.122653
TCGA-24-2033	562	Dead	1	351	G3_G4	III	Recurrence	WITH TUMOR	87	NA	1	3.54099	Risk-H	C4	OVCA.Mesenchymal	0.0661355	0.18	0.05	NA	0.5836	0.3355	-0.2868	-1.3309	-0.8802	0.1248	59	NA	0.938621	3.17189	280	0.686722	12	40	NA	NA	NA	2.44102	12	0.982337	3.23069	-1483.44	-342.081	-2044.25	1	562	1	351	0	0.0342543
TCGA-24-2035	857	Dead	1	287	G3_G4	III	Recurrence	WITH TUMOR	65	NA	1	4.74707	Risk-H	C1	OVCA.Mesenchymal	0.205703	0.39	0.05	NA	0.1106	0.0725	0.6405	0.7141	0.3094	0.4912	64	NA	1.28197	4.3587	241	0.368381	5	58	0.839468	3.78672	91	4.36172	87	0.97667	3.16688	487.406	-453.772	-1801.47	1	857	1	287	0	0.0642012
TCGA-24-2036	1947	Dead	1	914	G3_G4	III	Recurrence	WITH TUMOR	50	NA	1	0.245623	Risk-L	NA	NA	NA	NA	NA	NA	NA	NA	NA	NA	NA	NA	NA	NA	NA	NA	NA	NA	NA	NA	NA	NA	NA	NA	NA	NA	NA	NA	NA	NA	NA	NA	NA	NA	NA	NA
TCGA-24-2038	1354	Dead	1	1169	GX	III	Recurrence	WITH TUMOR	68	NA	1	3.25428	Risk-H	C4	OVCA.Differentiated	0.0190807	0.03	0.01	NA	-1.5465	-0.068	-0.4754	-1.6835	-0.85	-0.2069	7	NA	0.128004	0.35201	66	0.857162	7	1	NA	NA	NA	1.48975	5	0.925634	3.14802	-1093.52	-834.635	2578.08	1	1354	1	1169	0.00432172	0
TCGA-24-2254	1736	Dead	1	606	G3_G4	III	Recurrence	WITH TUMOR	66	NA	1	1.48455	Risk-L	C4	OVCA.Mesenchymal	0.0832224	0.19	0.11	NA	0.3195	0.0475	0.2179	-1.694	-0.3558	0.3296	30	NA	0.654365	2.38651	274	0.947693	10	59	NA	NA	NA	2.30462	11	0.961101	3.49316	-1172.72	-395.468	-1305.47	1	1736	1	606	0.0103525	0.00168728
TCGA-24-2267	1446	Dead	1	512	G3_G4	II	Recurrence	WITH TUMOR	58	NA	1	-0.441951	Risk-L	C2	OVCA.Immunoreactive	0.26097	0.43	0.27	NA	0.1846	0.0615	0.8574	1.4141	1.4555	-0.084	69	NA	0.943443	3.52219	354	0.794404	8	70	0.694752	4.76937	958	5.04599	176	0.975922	3.28204	-1067.72	-1106.38	-899.414	1	1446	1	512	0.0177262	0.0175182
TCGA-24-2271	962	Dead	1	827	G3_G4	III	Recurrence	WITH TUMOR	55	NA	1	3.35183	Risk-H	C2	OVCA.Differentiated	0.203248	0.32	0.06	NA	0.0804	-0.008	0.2019	0.8987	1.0858	0.1827	12	NA	0.472784	1.35531	180	0.874308	9	20	0.834629	4.76609	302	3.78842	130	0.778304	2.88044	-548.482	-709.699	-522.095	1	962	1	827	0	0.0619553
TCGA-24-2280	2143	Alive	1	535	G3_G4	III	Recurrence	WITH TUMOR	74	NA	0	1.95647	Risk-H	NA	OVCA.Mesenchymal	0.130438	0.41	0.23	NA	NA	NA	NA	NA	NA	NA	NA	NA	1.70502	5.49394	449	0.958021	11	68	0.828268	3.20639	48	NA	NA	NA	NA	NA	NA	NA	0	2143	1	535	NA	NA
TCGA-24-2281	1357	Alive	0	1357	G3_G4	II		TUMOR FREE	68	NA	0	1.62943	Risk-L	C2	OVCA.Immunoreactive	0.285816	0.5	0.25	NA	0.7092	0.282	0.5433	0.631	0.59	-0.062	29	NA	0.630561	2.42766	342	0.634795	10	31	0.536855	2.72798	161	3.99847	123	0.830905	5.13747	-1152.9	-336.099	18.7963	0	1357	0	1357	0.0390162	0
TCGA-24-2289	2049	Dead	1	568	G3_G4	IV	Recurrence	WITH TUMOR	68	NA	1	3.01513	Risk-H	NA	OVCA.Mesenchymal	0.203556	0.39	0.07	NA	NA	NA	NA	NA	NA	NA	76	NA	1.21039	4.90364	764	0.952083	11	75	0.376781	1.0675	17	3.62799	43	0.964584	NA	NA	NA	NA	1	2049	1	568	0	0.0233824
TCGA-24-2290	1102	Dead	1	324	G3_G4	III	Recurrence	WITH TUMOR	56	NA	1	2.85332	Risk-H	C4	OVCA.Immunoreactive	0.128242	0.19	0.17	NA	0.8346	0.205	0.3945	-0.778	1.0362	-0.0725	NA	NA	0.670888	1.66125	362	0.960283	7	72	0.834128	1.83277	9	2.92401	26	0.897459	2.18267	-830.168	443.778	1466.95	1	1102	1	324	0.0170756	0.0197325
TCGA-24-2293	506	Dead	0	506	G3_G4	X		NA	47	NA	1	3.89277	Risk-H	NA	OVCA.Mesenchymal	0.285228	0.61	0.24	NA	NA	NA	NA	NA	NA	NA	31	NA	0.825912	3.52601	261	0.654381	21	40	0.729866	3.73107	166	4.61479	118	0.967322	NA	NA	NA	NA	1	506	0	506	0	0.020773
TCGA-24-2297	1699	Dead	0	1699	G3_G4	III		NA	56	NA	1	0.941753	Risk-L	C2	OVCA.Differentiated	0.0524577	NA	NA	NA	0.6987	0.168	-0.7454	-1.3291	1.5837	-0.0563	NA	NA	NA	NA	533	0.846167	1	92	0.693563	1.52391	9	2.98627	22	0.966103	4.81635	-967.711	-112.796	-513.54	1	1699	0	1699	0.0421434	0
TCGA-24-2298	1620	Dead	1	469	G3_G4	III	Recurrence	WITH TUMOR	55	NA	1	4.39017	Risk-H	C2	OVCA.Mesenchymal	0.0981382	0.28	0.11	NA	0.3641	0.1815	-0.4173	-1.0189	1.7316	0.3581	69	NA	1.18893	3.62936	717	0.928816	11	72	0.840969	2.21937	14	2.94123	20	0.981807	2.72592	-423.339	-314.32	81.4803	1	1620	1	469	0	0.0306516
TCGA-25-1312	31	Dead	0	31	G3_G4	IV		NA	69	NA	1	4.17187	Risk-H	C2	OVCA.Proliferative	0.0485135	0.18	0.22	NA	0.4831	0.2055	-0.1052	-0.8201	0.9092	-0.1807	13	NA	0.641158	1.28232	311	0.711237	22	25	NA	NA	NA	2.83899	18	0.982223	3.94059	-1633.92	-633.724	-1472.35	1	31	0	31	0	0.0730115
TCGA-25-1313	820	Dead	1	394	G3_G4	IV	Recurrence	WITH TUMOR	62	NA	1	1.53583	Risk-L	C4	OVCA.Immunoreactive	0.121344	0.44	0.39	NA	0.0428	0.004	0.5854	-0.9816	2.0831	-0.0822	44	NA	1.59793	5.16977	232	0.797873	11	76	0.619948	1.36217	9	2.88508	19	0.979841	3.95541	-407.91	-1232.68	-1458.54	1	820	1	394	0.0342721	0
TCGA-25-1315	1583	Dead	1	153	G3_G4	III	Progression of Disease	WITH TUMOR	50	NA	1	-0.210854	Risk-L	C2	OVCA.Proliferative	0.0324564	0.06	0.16	NA	0.721	0.335	-1.1449	-2.0823	1.225	-0.1982	41	NA	0.293648	2.15342	451	0.900325	5	52	NA	NA	NA	1.09861	3	1	3.79774	-1820.66	49.4022	-2923.88	1	1583	1	153	0.0314446	0
TCGA-25-1316	1279	Dead	1	276	G3_G4	III	Progression of Disease	WITH TUMOR	55	NA	1	1.66863	Risk-L	C1	OVCA.Proliferative	0.0504874	NA	NA	NA	0.5993	0.1465	-0.5017	-0.1061	-0.3645	-0.2898	11	NA	0.120448	0.481793	72	0.947195	16	1	0.954895	1.32376	4	2.563	44	0.677292	2.95335	-1750.18	809.638	146.253	1	1279	1	276	0	0
TCGA-25-1317	61	Dead	0	61	G3_G4	III		NA	66	NA	1	2.34677	Risk-H	C1	OVCA.Proliferative	0.0542586	NA	NA	NA	0.1749	0.197	-0.5353	-0.5817	0.3003	0.1007	NA	NA	NA	NA	155	0.748158	25	11	0.796883	4.18127	190	2.81786	21	0.92555	4.59262	-466.68	-214.648	-1156.27	1	61	0	61	0	0.06665
TCGA-25-1318	1064	Dead	1	185	G3_G4	III	Recurrence	WITH TUMOR	54	NA	1	3.54099	Risk-H	C4	OVCA.Differentiated	0.0857061	NA	NA	NA	0.0971	-0.0725	0.061	-1.3891	0.3692	0.2003	NA	NA	NA	NA	246	0.761052	21	57	NA	NA	NA	2.41221	16	0.870021	2.94445	-996.976	-883.655	1039.61	1	1064	1	185	0.0307838	0
TCGA-25-1319	1977	Dead	1	730	G3_G4	III	Recurrence	NA	73	NA	1	1.41787	Risk-L	C2	OVCA.Proliferative	0.0614181	0.11	0.04	NA	0.5558	0.188	0.0857	-0.6804	1.7566	-0.2579	32	NA	0.305806	1.74309	320	0.73329	14	19	0.974111	1.3504	4	4.03642	60	0.985852	4.23071	-1548.97	-738.415	-953.443	1	1977	1	730	0.010679	0
TCGA-25-1320	1155	Dead	1	424	G3_G4	III	Recurrence	WITH TUMOR	65	NA	1	3.7306	Risk-H	NA	OVCA.Mesenchymal	0.0934312	0.43	0.25	NA	NA	NA	NA	NA	NA	NA	65	NA	0.9856	3.1108	325	0.783223	20	29	0.846785	4.25414	152	2.55177	59	0.625811	NA	NA	NA	NA	1	1155	1	424	0.0140264	0.041413
TCGA-25-1321	1033	Dead	1	454	G3_G4	III	Recurrence	WITH TUMOR	65	NA	1	3.19002	Risk-H	C4	OVCA.Differentiated	0.0603704	NA	NA	NA	0.3396	0.063	-0.3213	-1.6371	0.9043	-0.1821	NA	NA	NA	NA	195	0.896675	20	45	0.884814	2.2695	13	2.67012	15	0.985993	5.54517	-1409.87	-911.977	-1914.6	1	1033	1	454	0.102703	0
TCGA-25-1322	91	Dead	0	91	G3_G4	IV		WITH TUMOR	62	NA	1	3.54099	Risk-H	C4	OVCA.Immunoreactive	0.0704648	0.25	0.08	NA	0.964	0.2	0.2361	-1.1431	1.8775	0.2012	NA	NA	0	0	498	0.854287	15	28	0.718145	3.25506	93	3.23278	27	0.980866	3.19417	-1192.62	206.108	-965.717	1	91	1	91	0	0.0484193
TCGA-25-1323	395	Dead	1	365	G3_G4	III	Progression of Disease	WITH TUMOR	72	NA	1	4.41828	Risk-H	C2	OVCA.Proliferative	0.0730886	0.27	0.5	NA	0.5406	0.305	-0.5868	-1.1344	0.577	0.2017	51	NA	0.650799	2.70595	398	0.793624	22	42	NA	0	1	2.24504	10	0.975006	5.00644	-1078.84	-611.629	-735.153	1	395	1	365	0.0327072	0
TCGA-25-1326	1249	Dead	1	396	G3_G4	III	Recurrence	WITH TUMOR	61	NA	1	3.54099	Risk-H	C1	OVCA.Mesenchymal	0.130034	NA	NA	NA	0.5829	0.205	0.5298	-0.0442	0.0685	0.411	118	NA	1.64483	6.34436	NA	NA	NA	NA	0.756048	3.23336	72	4.18261	70	0.984493	3.74823	-854.955	-64.3604	-1008.71	1	1249	1	396	0.0260806	0.00526025
TCGA-25-1328	2009	Dead	1	244	G3_G4	III	Recurrence	WITH TUMOR	38	NA	1	3.66285	Risk-H	C3	OVCA.Mesenchymal	0.074364	NA	NA	NA	-0.8473	-0.1115	0.1174	-0.2918	-0.5958	0.5005	18	NA	0.213088	0.913235	NA	NA	NA	NA	0.804928	0.557933	2	3.81335	47	0.990443	2.68235	-1199.61	-821.505	1177.97	1	2009	1	244	0	0.0590458
TCGA-25-1329	457	Dead	0	457	G3_G4	III		NA	76	NA	1	3.8447	Risk-H	C2	OVCA.Mesenchymal	0.084983	0.19	0.24	NA	0.527	0.0725	0.1243	-0.2072	0.5853	0.21	22	NA	0.307753	1.69264	221	0.7518	18	18	0.72802	3.13344	74	4.06189	74	0.943733	2.41631	-1184.01	-262.622	-990.529	1	457	0	457	0.0614325	0.0115004
TCGA-25-1623	565	Dead	1	342	G3_G4	IV	Recurrence	WITH TUMOR	71	NA	1	3.2203	Risk-H	C2	OVCA.Mesenchymal	0.374559	NA	NA	NA	0.5931	0.188	0.8813	1.1636	1.8097	0.6388	NA	NA	NA	NA	177	0.378345	10	25	0.571754	3.31043	327	5.11941	238	0.935518	4.98044	135.167	301.508	-2024.45	1	565	1	342	0.0111832	0.0151561
TCGA-25-1626	518	Dead	1	318	G3_G4	III	Recurrence	WITH TUMOR	65	NA	1	3.89277	Risk-H	NA	OVCA.Mesenchymal	0.349779	NA	NA	NA	NA	NA	NA	NA	NA	NA	NA	NA	NA	NA	92	0.554012	23	19	0.758521	3.7429	139	5.02225	183	0.964059	NA	NA	NA	NA	1	518	1	318	0	0.0459042
TCGA-25-1627	394	Dead	0	394	G3_G4	III		NA	73	NA	1	2.85296	Risk-H	C1	OVCA.Proliferative	0.078469	NA	NA	NA	0.6592	0.147	-0.4549	-0.8413	-0.0986	-0.0861	NA	NA	NA	NA	388	0.795133	9	34	0.753058	3.56663	114	3.30213	31	0.961602	5.56487	-709.238	-34.1959	-631.697	1	394	0	394	0.067558	0.0310923
TCGA-25-1628	627	Dead	1	287	G3_G4	III	Recurrence	WITH TUMOR	67	NA	1	1.71627	Risk-H	NA	OVCA.Mesenchymal	0.205057	NA	NA	NA	NA	NA	NA	NA	NA	NA	NA	NA	NA	NA	174	0.676656	24	15	0.851253	4.06106	118	4.7796	183	0.91748	NA	NA	NA	NA	1	627	1	287	0	0.057375
TCGA-25-1630	1162	Dead	0	1162	G3_G4	III		NA	73	NA	1	1.79616	Risk-H	C4	OVCA.Immunoreactive	0.34958	NA	NA	NA	0.5385	0.2065	0.7804	-0.2386	0.5824	0.0249	NA	NA	NA	NA	356	0.617181	9	62	0.952956	1.04693	3	3.41495	32	0.985347	3.49886	-1051.95	-637.075	600.216	1	1162	0	1162	0.0388792	0
TCGA-25-1632	1799	Dead	1	537	G3_G4	IV	Recurrence	WITH TUMOR	68	NA	1	2.85332	Risk-H	C4	OVCA.Proliferative	0.026028	NA	NA	NA	0.0176	0.1165	-1.2961	-2.3478	0.0799	-0.1546	NA	NA	NA	NA	308	0.948489	8	46	NA	NA	NA	0.693147	2	1	3.82729	-856.484	-605.272	-261.806	1	1799	1	537	0.0557071	0
TCGA-25-1633	1891	Dead	1	616	G3_G4	III	Recurrence	WITH TUMOR	64	NA	1	3.35183	Risk-H	C2	OVCA.Mesenchymal	0.186211	NA	NA	NA	-0.3773	0.0665	0.4663	0.4571	1.199	0.6365	NA	NA	NA	NA	231	0.989027	16	33	0.701622	1.61554	10	4.62696	124	0.959893	3.60893	-883.909	-278.578	-2716.05	1	1891	1	616	0	0.0546489
TCGA-25-1634	1091	Dead	1	380	G3_G4	III	Recurrence	WITH TUMOR	75	NA	1	1.7128	Risk-H	C1	OVCA.Proliferative	0.0487972	NA	NA	NA	0.1344	0.1595	-1.8906	-2.8561	-1.3378	-0.3312	NA	NA	NA	NA	278	0.744621	24	24	NA	NA	NA	NA	0	NA	3.4645	-2037.88	-783.288	1638.95	1	1091	1	380	0	0.269314
TCGA-25-1635	1583	Dead	1	614	G3_G4	III	Recurrence	WITH TUMOR	71	NA	1	1.19076	Risk-L	C2	OVCA.Mesenchymal	0.185724	NA	NA	NA	0.711	0.1615	0.4287	0.0445	1.4939	0.3268	NA	NA	NA	NA	208	0.909315	17	33	0.844726	2.02556	11	4.49751	106	0.964419	2.94755	-581.201	830.869	-2444.33	1	1583	1	614	0	0.0774048
TCGA-25-1870	455	Dead	1	243	G3_G4	III	Recurrence	WITH TUMOR	59	NA	1	4.00971	Risk-H	C4	OVCA.Proliferative	0.0475505	NA	NA	NA	-0.506	-0.04	0.0565	-1.3576	0.0475	-0.1501	NA	NA	NA	NA	343	0.750886	22	15	NA	NA	NA	2.3979	11	1	4.42414	-742.611	-1638.76	1836.86	1	455	1	243	0.0492758	0
TCGA-25-1877	730	Dead	1	549	G3_G4	III	Recurrence	WITH TUMOR	81	NA	1	1.56776	Risk-L	NA	OVCA.Proliferative	0.0811588	NA	NA	NA	NA	NA	NA	NA	NA	NA	NA	NA	NA	NA	484	0.938985	18	34	0.843905	4.01882	117	NA	NA	NA	NA	NA	NA	NA	1	730	1	549	NA	NA
TCGA-25-2042	396	Dead	1	NA	G3_G4	III	Metastatic	WITH TUMOR	60	NA	1	4.41828	Risk-H	NA	OVCA.Mesenchymal	0.257686	0.5	0.02	NA	NA	NA	NA	NA	NA	NA	47	NA	1.2553	3.29516	204	0.439533	6	51	0.615693	3.10916	156	2.88761	56	0.717356	NA	NA	NA	NA	1	396	1	396	0	0.0381142
TCGA-25-2391	1492	Dead	0	1492	G3_G4	III		TUMOR FREE	57	NA	1	0.701376	Risk-L	C2	OVCA.Differentiated	0.122862	0.12	0.1	NA	0.6128	0.299	0.0102	-0.7492	1.2599	-0.2958	40	NA	0.478902	2.17102	280	0.916488	3	49	NA	NA	NA	3.56554	40	0.966564	3.50412	-515.59	262.448	1519.82	1	1492	0	1492	0	0.0447609
TCGA-25-2392	31	Dead	0	31	G3_G4	IV		NA	75	NA	1	2.16245	Risk-H	C4	OVCA.Immunoreactive	0.224562	0.41	0.18	NA	0.2828	0.078	0.9513	0.1082	1.8248	-0.2206	45	NA	1.07021	3.21063	694	0.854677	19	55	0.750301	3.20879	72	4.61524	111	0.979978	3.39744	-1013.69	-1462.61	826.973	1	31	0	31	0.0402875	0
TCGA-25-2393	1157	Dead	1	305	G3_G4	III	Recurrence	WITH TUMOR	81	NA	1	2.85332	Risk-H	C1	OVCA.Proliferative	0.136469	0.16	0.08	NA	0.8762	0.4625	-0.3537	-0.3767	-0.9805	-0.0707	NA	NA	0.500926	1.9153	503	0.835583	9	33	0.933391	2.3941	13	2.89897	21	0.952194	3.87058	-1896.82	509.028	-2608.34	1	1157	1	305	0	0.0852911
TCGA-25-2396	92	Dead	0	92	G3_G4	III		NA	71	NA	1	1.16616	Risk-L	C2	OVCA.Immunoreactive	0.0722676	0.14	0.22	NA	0.8039	0.1895	0.1468	0.043	1.784	-0.1942	14	NA	0.438693	0.789647	355	0.627132	12	29	0.756517	3.16955	66	3.4635	58	0.852987	3.22721	-824.361	-118.209	2160.64	1	92	0	92	0	0.0473543
TCGA-25-2398	1369	Dead	1	577	G3_G4	III	Recurrence	WITH TUMOR	71	NA	1	3.01548	Risk-H	NA	OVCA.Mesenchymal	0.0825396	0.4	0.18	NA	NA	NA	NA	NA	NA	NA	41	NA	0.663783	1.58731	320	0.747791	18	32	0.691967	2.74731	53	3.04452	21	1	NA	NA	NA	NA	1	1369	1	577	0.0918333	0
TCGA-25-2399	608	Dead	1	243	G3_G4	III	Recurrence	WITH TUMOR	80	NA	1	1.89003	Risk-H	C2	OVCA.Mesenchymal	0.128931	0.16	0.12	NA	0.6004	0.2415	0.2632	-0.2236	1.4907	0.3874	15	NA	0.409331	1.38543	242	0.685725	6	21	0.995378	0.689944	2	3.70125	43	0.98406	5.39908	-370.153	-174.814	-2432.86	1	608	1	243	0	0.022031
TCGA-25-2400	1278	Dead	1	577	G3_G4	III	Recurrence	WITH TUMOR	76	NA	1	2.66451	Risk-H	C4	OVCA.Proliferative	0.077421	0.17	0.51	NA	0.4344	0.155	-0.2128	-1.2898	0.8245	-0.191	NA	NA	0.848326	2.54498	487	0.788541	19	37	NA	NA	NA	2.08443	10	0.905256	4.75099	-840.462	-581.295	-391.407	1	1278	1	577	0	0.00794651
TCGA-25-2401	90	Dead	0	90	G3_G4	III		NA	64	NA	1	0.848159	Risk-L	NA	OVCA.Mesenchymal	0.25983	0.38	0.14	NA	NA	NA	NA	NA	NA	NA	41	NA	0.722367	2.13569	308	0.422283	6	60	0.591842	2.67618	92	4.39746	90	0.977255	NA	NA	NA	NA	1	90	0	90	0	0.0435219
TCGA-25-2404	883	Dead	1	426	G3_G4	III	Recurrence	WITH TUMOR	38	NA	1	3.51288	Risk-H	C2	OVCA.Mesenchymal	0.103503	0.37	0.24	NA	0.5723	0.167	0.0824	-0.6314	1.3783	0.4739	36	NA	0.279018	1.70511	213	0.58356	12	42	0.939145	3.53231	43	3.77203	51	0.959359	3.48907	-822.818	-82.1111	-860.722	1	883	1	426	0.00747928	0.00349487
TCGA-25-2409	821	Dead	1	304	G3_G4	IV	Recurrence	WITH TUMOR	71	NA	1	2.35683	Risk-H	C2	OVCA.Differentiated	0.119994	NA	NA	NA	0.0653	0.124	0.3592	-0.2582	0.8807	0.1852	15	NA	0.314768	0.818397	NA	NA	NA	39	0.957826	2.38011	12	3.72369	45	0.978202	3.18958	-1328.41	-1001.43	360.412	1	821	1	304	0.0109989	0.015394
TCGA-29-1688	2400	Dead	1	184	G1_G2	III	Recurrence	WITH TUMOR	39	NA	1	0.68315	Risk-L	C2	OVCA.Immunoreactive	0.10319	0.16	0.2	NA	1.0425	0.3855	0.634	0.0113	1.813	-0.2109	17	NA	0.474459	1.51234	277	0.828775	5	62	NA	0	1	3.34049	31	0.972772	2.40905	-1094.41	667.18	-1403.11	1	2400	1	184	0.0164913	0.0147733
TCGA-29-1690	1448	Dead	0	1448	G1_G2	III		WITH TUMOR	66	NA	1	2.64663	Risk-H	C4	OVCA.Mesenchymal	0.108865	0.21	0	NA	-0.6004	0.051	0.7161	-0.0469	-0.6262	0.2004	NA	NA	0	0	84	0.161878	4	4	NA	NA	NA	4.32629	83	0.979055	3.09975	-542.567	-1137.22	1834.9	1	1448	1	1448	0	0.00671017
TCGA-29-1691	1470	Dead	1	613	G1_G2	III	Recurrence	WITH TUMOR	51	NA	1	1.17148	Risk-L	C2	OVCA.Proliferative	0.0784901	0.09	0.41	NA	1.1741	0.453	-0.1068	-0.4518	0.7932	-0.2007	NA	NA	1.36545	5.7349	444	0.820786	8	95	0.902828	2.90609	25	3.88563	53	0.978675	3.085	-1027.83	521.51	1110.48	1	1470	1	613	0	0.0809182
TCGA-29-1693	3096	Alive	1	694	G3_G4	III	Recurrence	WITH TUMOR	72	NA	0	-0.391038	Risk-L	C2	OVCA.Mesenchymal	0.0872512	0.23	0.26	NA	0.2104	0.3535	-0.1525	-0.9858	1.2902	0.1319	28	NA	0.761935	2.77344	381	0.948745	10	45	NA	NA	NA	2.90422	20	0.969451	3.30269	-1209.21	-233.639	119.243	0	3096	1	694	0.0703058	0
TCGA-29-1694	1187	Dead	1	NA	GX	III	Locoregional Disease	WITH TUMOR	45	NA	1	3.12263	Risk-H	C2	OVCA.Differentiated	0.0985181	0.21	0.1	NA	0.1223	0.0605	-0.0762	-0.8152	0.9648	0.3702	16	NA	0.412754	1.32081	296	0.895087	7	49	0.933417	1.67246	6	3.44061	33	0.984012	3.17704	-573.78	-965.438	565.846	1	1187	1	1187	0	0.0988125
TCGA-29-1695	1229	Dead	0	1229	G1_G2	III		NA	62	NA	1	1.33979	Risk-L	C4	OVCA.Mesenchymal	0.132454	0.34	0.16	NA	0.6953	0.2755	0.6305	-0.2416	0.3811	0.3829	23	NA	0.59159	1.50856	398	0.730519	22	29	0.696303	1.12066	5	3.94247	58	0.970945	3.39048	-1221.1	451.906	-389.869	1	1229	0	1229	0.00321751	0.00357325
TCGA-29-1696	1032	Dead	1	342	G1_G2	III	Recurrence	WITH TUMOR	43	NA	1	2.2997	Risk-H	C2	OVCA.Differentiated	0.0310399	0.05	0.01	NA	0.2135	0.3115	-0.4774	-1.0049	0.8916	-0.6453	25	NA	0.421595	1.44547	177	0.974726	1	52	NA	NA	NA	3.22687	30	0.948747	3.37515	-1188.19	-1072.74	652.589	1	1032	1	342	0	0.0370753
TCGA-29-1697	949	Dead	1	500	G3_G4	III	Recurrence	WITH TUMOR	62	NA	1	2.66451	Risk-H	C2	OVCA.Proliferative	0.038928	0.02	0.1	NA	1.1668	0.4025	-0.7912	-1.4117	2.1015	-0.3671	15	NA	0.306654	0.858633	551	0.911044	10	29	0.824831	0.906169	3	2.01981	8	0.971326	4.30102	-1975.87	608.978	-2258.25	1	949	1	500	0.0313258	0
TCGA-29-1701	515	Dead	1	298	G3_G4	III	Recurrence	WITH TUMOR	56	NA	1	2.50707	Risk-H	C2	OVCA.Immunoreactive	0.123689	0.29	0.34	NA	1.2457	0.585	0.2773	0.7578	1.3167	-0.0607	50	NA	0.495687	2.13765	379	0.712078	19	43	0.725058	3.50658	126	3.78315	51	0.962187	5.14014	-935.67	612.287	-3235.71	1	515	1	298	0	0.0256115
TCGA-29-1703	1815	Dead	1	324	G1_G2	III	Recurrence	WITH TUMOR	56	NA	1	0.917018	Risk-L	C2	OVCA.Proliferative	0.0415756	0.07	0.08	NA	0.6793	0.232	-0.4229	-0.7781	0.6824	-0.1377	45	NA	0.618619	1.85586	349	0.965364	14	30	NA	NA	NA	2.90832	21	0.955263	3.73503	-881.568	-92.1873	-221.76	1	1815	1	324	0.0253999	0
TCGA-29-1705	555	Dead	1	283	G1_G2	III	Recurrence	WITH TUMOR	47	NA	1	3.54099	Risk-H	C4	OVCA.Mesenchymal	0.250475	0.21	0.2	NA	0.7368	0.2885	0.1289	-0.8574	-0.5206	0.4307	14	NA	0.683732	1.107	325	0.794165	6	57	0.99254	0.687977	2	3.24543	28	0.973958	2.65703	-1441.46	-162.6	238.218	1	555	1	283	0	0.0189781
TCGA-29-1707	1277	Alive	1	1201	G3_G4	II	Recurrence	NA	41	NA	0	-0.914645	Risk-L	NA	OVCA.Immunoreactive	0.113905	0.12	0.21	NA	NA	NA	NA	NA	NA	NA	NA	NA	0.415779	1.21764	325	0.890389	5	53	NA	NA	NA	NA	NA	NA	NA	NA	NA	NA	0	1277	1	1201	NA	NA
TCGA-29-1710	951	Dead	1	315	G1_G2	III	Recurrence	WITH TUMOR	54	NA	1	1.53909	Risk-L	C2	OVCA.Immunoreactive	0.146755	0.53	0.22	NA	-0.2323	0.004	0.8975	1.2541	0.9255	0.2604	30	NA	0.442837	1.12185	176	0.482236	9	21	0.816607	5.00858	461	3.86362	205	0.725834	4.40163	-207.512	-668.693	1608.15	1	951	1	315	0.0400336	0.00941749
TCGA-29-1711	1053	Alive	0	1053	G1_G2	III		TUMOR FREE	45	NA	0	-0.374555	Risk-L	C2	OVCA.Immunoreactive	0.122876	0.16	0.05	NA	0.1187	0	0.3589	0.1003	1.299	-0.014	NA	NA	0.433852	1.56187	562	0.94325	3	76	0.819214	3.58982	80	4.29559	89	0.956992	2.62084	-994.159	-758.082	5249.37	0	1053	0	1053	0.00580935	0
TCGA-29-1761	528	Dead	0	528	G3_G4	III		WITH TUMOR	80	NA	1	3.04485	Risk-H	C2	OVCA.Immunoreactive	0.13809	0.19	0.42	NA	0.7177	0.4585	0.2535	0.2396	0.2297	-0.5215	108	NA	1.65703	5.20781	684	0.794364	15	49	0.813443	2.14672	14	3.34158	34	0.947602	3.21435	-1660.8	-287.74	-1164.78	1	528	1	528	0.0369754	0.00691196
TCGA-29-1762	2634	Dead	1	1375	G1_G2	IV	Recurrence	WITH TUMOR	59	NA	1	1.92752	Risk-H	C4	OVCA.Proliferative	0.0678287	0.11	0.07	NA	1.2022	0.5165	-0.3964	-2.0038	-0.223	-0.1424	27	NA	0.506409	1.81711	231	0.941538	13	46	NA	NA	NA	1.35924	5	0.844541	3.92617	-1094.37	542.866	-1269.51	1	2634	1	1375	0	0.010142
TCGA-29-1763	2032	Alive	1	428	G1_G2	II	Recurrence	WITH TUMOR	43	NA	0	1.18211	Risk-L	C2	OVCA.Proliferative	0.0955956	0.26	0.12	NA	0.2528	0.0675	0.0861	-0.7737	1.5289	0.1223	52	NA	1.61323	4.03307	554	0.85537	12	69	0.850865	2.59048	21	3.38222	31	0.984924	3.78203	-1177.88	-652.439	-475.869	0	2032	1	428	0	0.0228654
TCGA-29-1766	1199	Dead	1	672	G1_G2	III	Recurrence	WITH TUMOR	74	NA	1	0.116572	Risk-L	NA	OVCA.Mesenchymal	0.125085	0.45	0.23	NA	NA	NA	NA	NA	NA	NA	NA	NA	0.828564	2.03954	289	0.708915	18	36	0.940808	3.10075	27	NA	NA	NA	NA	NA	NA	NA	1	1199	1	672	NA	NA
TCGA-29-1768	952	Dead	1	547	G3_G4	IV	Recurrence	WITH TUMOR	50	NA	1	1.19983	Risk-L	NA	OVCA.Mesenchymal	0.219896	0.46	0.04	NA	NA	NA	NA	NA	NA	NA	26	NA	0.374262	1.39498	184	0.555296	7	54	0.667993	2.84744	71	NA	NA	NA	NA	NA	NA	NA	1	952	1	547	NA	NA
TCGA-29-1769	699	Alive	0	699	G3_G4	III		TUMOR FREE	40	NA	0	0.712545	Risk-L	NA	OVCA.Immunoreactive	0.0928381	0.12	0.33	NA	NA	NA	NA	NA	NA	NA	52	NA	0.562535	2.0725	326	0.837458	6	59	0.982019	1.36137	4	NA	NA	NA	NA	NA	NA	NA	0	699	0	699	NA	NA
TCGA-29-1770	741	Alive	1	377	G1_G2	III	Recurrence	WITH TUMOR	54	NA	0	3.54099	Risk-H	C4	OVCA.Mesenchymal	0.0664392	0.27	0.4	NA	0.7033	0.459	-0.2437	-1.384	0.1756	0.3677	56	NA	1.42617	3.80311	256	0.815335	13	60	NA	NA	NA	2.71847	16	0.980482	2.3645	-627.595	96.9357	-37.3049	0	741	1	377	0.0104568	0.00295111
TCGA-29-1774	527	Alive	1	234	G3_G4	III	Recurrence	WITH TUMOR	82	NA	0	1.7697	Risk-H	NA	OVCA.Proliferative	0.0322617	0.14	0.22	NA	NA	NA	NA	NA	NA	NA	20	NA	0.364875	1.24666	181	0.512972	12	25	NA	NA	NA	NA	NA	NA	NA	NA	NA	NA	0	527	1	234	NA	NA
TCGA-29-1776	360	Alive	0	360	G3_G4	III		WITH TUMOR	63	NA	0	2.2997	Risk-H	C2	OVCA.Differentiated	0.0576512	0.12	0.03	NA	0.0284	0.099	-0.3087	-0.4587	0.8043	-0.0404	33	NA	0.20698	1.47843	222	0.95469	5	48	0.851704	3.33188	50	3.47418	37	0.962133	2.83806	-717.005	-605.845	-2765.84	0	360	0	360	0	0.102124
TCGA-29-1777	374	Alive	0	374	G1_G2	III		WITH TUMOR	47	NA	0	1.62978	Risk-L	NA	OVCA.Mesenchymal	0.0858125	0.19	0.33	NA	NA	NA	NA	NA	NA	NA	NA	NA	1.05148	3.48492	396	0.896394	7	74	0.87561	4.64797	202	NA	NA	NA	NA	NA	NA	NA	0	374	0	374	NA	NA
TCGA-29-1778	454	Alive	0	454	G3_G4	III		TUMOR FREE	77	NA	0	0.322547	Risk-L	C2	OVCA.Differentiated	0.110294	0.3	0.22	NA	0.0622	0.1305	0.0297	0.6007	1.1783	-0.2218	19	NA	0.552414	1.1339	435	0.963739	20	34	0.571114	3.06191	213	4.12413	113	0.872391	3.31039	-1479.26	-1336.2	-1804.76	0	454	0	454	0	0.00820584
TCGA-29-1781	255	Alive	0	255	G3_G4	III		TUMOR FREE	69	NA	0	-0.374555	Risk-L	C2	OVCA.Immunoreactive	0.180813	0.25	0.04	NA	1.0009	0.3935	0.9025	1.7431	1.5738	-0.3033	59	NA	0.665543	2.99494	510	0.943439	9	72	0.251082	1.23162	135	4.2658	169	0.831556	2.62195	-448.698	-114.99	-1783.47	0	255	0	255	0.0163654	0.000674769
TCGA-29-1783	220	Alive	0	220	G3_G4	III		TUMOR FREE	58	NA	0	1.87014	Risk-H	C2	OVCA.Mesenchymal	0.121435	0.29	0.44	NA	-0.1182	0.0915	0.3589	0.1573	0.534	0.1215	43	NA	0.551108	2.23685	275	0.725783	23	22	0.46815	2.43108	180	2.97285	22	0.961762	4.54799	-1758.04	-1537.24	1284.23	0	220	0	220	0.0152582	0.00539271
TCGA-29-1784	163	Alive	0	163	G3_G4	III		TUMOR FREE	55	NA	0	0.313119	Risk-L	C2	OVCA.Immunoreactive	0.159675	0.28	0.38	NA	0.6613	0.363	0.6876	1.2825	1.128	-0.4978	84	NA	0.764641	3.72762	349	0.717878	11	75	0.728991	4.78909	713	3.90914	153	0.777096	5.20886	-953.607	-511.714	-1413.73	0	163	0	163	0.0404173	0.00766367
TCGA-29-1785	1104	Dead	1	473	G3_G4	III	Recurrence	NA	55	NA	1	1.69167	Risk-L	C2	OVCA.Immunoreactive	0.0965779	0.12	0.03	NA	0.6577	0.236	0.5944	0.4941	1.5065	-0.1401	NA	NA	0.604053	1.81216	426	0.440652	1	42	0.903223	2.87049	24	4.58076	134	0.935262	2.69108	-1263.04	-228.478	-1012.29	1	1104	1	473	0.0406576	0
TCGA-29-2414	2621	Dead	1	552	G1_G2	III	Recurrence	WITH TUMOR	75	NA	1	-0.115917	Risk-L	C1	OVCA.Proliferative	0.149675	NA	NA	NA	0.0345	0.1165	-0.713	-1.1991	-0.4359	0.2706	NA	NA	NA	NA	352	0.697254	NA	63	0.808511	2.07379	13	0.189341	8	0.0910537	4.17544	-1907.53	-710.16	1235.59	1	2621	1	552	0.102249	0
TCGA-29-2425	1977	Alive	1	1577	G1_G2	III	Progression of Disease	TUMOR FREE	60	NA	0	0.575511	Risk-L	C1	OVCA.Proliferative	0.0610345	NA	NA	NA	0.2589	0.16	-0.5482	-0.6143	-0.2863	-0.1695	NA	NA	NA	NA	269	0.915116	18	68	0.728242	4.04672	259	3.20663	42	0.857923	3.75	-1564.75	-786.58	431.656	0	1977	1	1577	0.0569949	0
TCGA-29-2427	1900	Alive	1	1582	G3_G4	III	Recurrence	WITH TUMOR	60	NA	0	0.313119	Risk-L	C2	OVCA.Immunoreactive	0.290086	0.31	0.02	NA	0.4215	0.158	1.1463	1.3897	1.4237	-0.0997	31	NA	0.612877	1.96766	155	0.930954	7	40	0.796274	3.94619	142	3.78709	67	0.900682	3.88921	-610.096	-235.652	-1233.77	0	1900	1	1582	0	0.00576027
TCGA-29-2428	1372	Alive	0	1372	G3_G4	III		TUMOR FREE	58	NA	0	-0.617312	Risk-L	C2	OVCA.Immunoreactive	0.117444	NA	NA	NA	0.482	0.238	0.423	1.0764	0.3457	-0.1555	NA	NA	NA	NA	260	0.6949	23	26	0.685128	3.4598	156	5.01344	168	0.978429	3.48669	-872.403	-850.678	-2259.06	0	1372	0	1372	0.0282882	0.0114341
TCGA-29-A5NZ	1088	Dead	1	697	G3_G4	III	Recurrence	WITH TUMOR	66	NA	1	1.25372	Risk-L	C1	NA	0.0326014	0.14	0.11	NA	0.8338	-0.0145	-0.4813	-1.1327	0.3738	0.6558	18	NA	0.404921	1.05729	462	0.987903	19	32	0.775053	2.55445	27	4.05372	68	0.960709	3.46161	-1025.84	1011.49	-233.214	1	1088	1	358	0.116185	0
TCGA-30-1714	1158	Dead	1	241	G3_G4	IV	Recurrence	WITH TUMOR	68	NA	1	1.7697	Risk-H	NA	OVCA.Differentiated	0.0451209	0.1	0.12	NA	NA	NA	NA	NA	NA	NA	NA	NA	0.34851	1.91681	426	0.649191	17	35	NA	NA	NA	NA	NA	NA	NA	NA	NA	NA	1	1158	1	241	NA	NA
TCGA-30-1718	1579	Dead	1	896	G3_G4	III	Recurrence	WITH TUMOR	44	NA	1	1.1658	Risk-L	C2	OVCA.Mesenchymal	0.166823	0.41	0.47	NA	0.9469	0.398	0.0671	0.2088	1.4039	0.1889	56	NA	1.2601	3.69239	450	0.897788	18	73	0.784192	3.6496	105	3.90481	64	0.938907	3.7131	-234.838	128.418	-1542.16	1	1579	1	896	0	0.0279522
TCGA-30-1853	1103	Dead	1	634	G3_G4	III	Recurrence	WITH TUMOR	58	NA	1	3.0879	Risk-H	NA	OVCA.Proliferative	0.0105343	0	0.08	NA	NA	NA	NA	NA	NA	NA	NA	NA	0.449133	1.19769	304	0.94596	15	23	NA	NA	NA	NA	NA	NA	NA	NA	NA	NA	1	1103	1	634	NA	NA
TCGA-30-1860	1366	Dead	1	397	G3_G4	III	Recurrence	WITH TUMOR	58	NA	1	0.313119	Risk-L	C2	OVCA.Immunoreactive	0.209469	NA	NA	NA	1.0134	0.4485	0.6531	1.1865	1.2673	-0.2177	NA	NA	NA	NA	646	0.994269	5	98	0.760969	4.27419	275	5.02361	189	0.958386	2.83246	-136.566	562.508	-988.817	1	1366	1	397	0	0.0343985
TCGA-30-1861	1058	Dead	0	1058	G3_G4	III		NA	74	NA	1	4.00971	Risk-H	NA	OVCA.Mesenchymal	0.0827318	NA	NA	NA	NA	NA	NA	NA	NA	NA	NA	NA	NA	NA	406	0.946043	13	80	NA	0	1	2.14584	9	0.976615	NA	NA	NA	NA	1	1058	0	1058	0	0.0698118
TCGA-30-1862	186	Dead	0	186	G1_G2	IV		WITH TUMOR	65	NA	1	3.89277	Risk-H	C1	OVCA.Mesenchymal	0.103867	0.27	0.08	NA	-0.3744	0.053	-0.1862	-0.0136	0.3507	0.2094	NA	NA	0.219862	1.28776	290	0.946807	14	32	0.712511	3.42292	122	3.79294	49	0.974593	3.24539	-840.841	-1076.29	1001.62	1	186	1	186	0.0773709	0
TCGA-30-1866	1114	Dead	1	285	G1_G2	IV	Recurrence	WITH TUMOR	61	NA	1	2.84805	Risk-H	NA	OVCA.Proliferative	0.0711554	NA	NA	NA	NA	NA	NA	NA	NA	NA	NA	NA	NA	NA	378	0.909032	13	24	0.961862	0.666712	2	NA	NA	NA	NA	NA	NA	NA	1	1114	1	285	NA	NA
TCGA-30-1891	914	Dead	1	181	G1_G2	III	Recurrence	WITH TUMOR	61	NA	1	3.89277	Risk-H	C1	OVCA.Mesenchymal	0.128077	0.22	0.25	NA	0.2532	0.2945	0.1256	0.0547	-0.1544	0.2066	NA	NA	0.601972	2.15443	329	0.988174	6	72	0.834968	3.03727	38	3.72753	45	0.979212	2.73516	-735.406	-399.179	303.791	1	914	1	181	0	0.0117797
TCGA-30-1892	1484	Dead	1	253	G3_G4	III	Recurrence	WITH TUMOR	52	NA	1	2.76108	Risk-H	NA	OVCA.Mesenchymal	0.102155	NA	NA	NA	NA	NA	NA	NA	NA	NA	NA	NA	NA	NA	243	0.379532	10	40	0.872251	1.56286	6	NA	NA	NA	NA	NA	NA	NA	1	1484	1	253	NA	NA
TCGA-31-1944	1386	Alive	1	678	G3_G4	III	Recurrence	WITH TUMOR	47	NA	0	1.61439	Risk-L	C1	OVCA.Differentiated	0.136101	NA	NA	NA	0.5409	0.2555	-0.0091	-0.4449	-0.1744	0.2478	NA	NA	NA	NA	338	0.675294	8	56	0.789952	3.79495	122	3.70748	43	0.985716	4.19242	-949.219	9.85143	-1193.24	0	1386	1	678	0	0.0569271
TCGA-31-1946	918	Alive	1	664	G3_G4	III	Recurrence	WITH TUMOR	30	NA	0	0.605048	Risk-L	NA	OVCA.Mesenchymal	0.169152	NA	NA	NA	NA	NA	NA	NA	NA	NA	NA	NA	NA	NA	401	0.441814	6	60	0.54932	1.88636	31	4.25072	78	0.975671	NA	NA	NA	NA	0	918	1	664	0	0.0242277
TCGA-31-1950	571	Alive	1	349	G1_G2	III	Recurrence	WITH TUMOR	76	NA	0	-2.82503	Risk-L	NA	OVCA.Immunoreactive	0.214768	0.52	0.32	NA	NA	NA	NA	NA	NA	NA	24	NA	0.727412	1.78822	236	0.663602	17	27	0.556413	2.66382	120	3.81158	56	0.946893	NA	NA	NA	NA	0	571	1	349	0	0.0597698
TCGA-31-1951	684	Alive	1	659	G3_G4	III	Recurrence	WITH TUMOR	58	NA	0	1.37402	Risk-L	C2	OVCA.Mesenchymal	0.111968	NA	NA	NA	0.5338	0.086	0.4858	-0.0651	1.7982	0.5477	NA	NA	NA	NA	511	0.407343	6	36	0.809483	3.52668	78	3.15836	85	0.710918	2.89171	-399.096	78.2503	-1732.18	0	684	1	659	0	0.0387869
TCGA-31-1953	204	Alive	1	70	G3_G4	III	Recurrence	WITH TUMOR	52	NA	0	-0.400466	Risk-L	C2	OVCA.Immunoreactive	0.168324	0.36	0.07	NA	0.6041	0.1895	1.0261	0.4586	1.3288	0.2855	22	NA	0.35541	1.56973	673	0.887321	12	39	0.991076	0.686962	2	4.23714	115	0.892981	3.32528	-435.831	-69.0944	2539.39	0	204	1	70	0.0539094	0
TCGA-31-1956	1342	Alive	1	NA	G3_G4	III	Locoregional Disease	WITH TUMOR	60	NA	0	-0.348357	Risk-L	C2	OVCA.Immunoreactive	0.245761	NA	NA	NA	0.5321	0.2115	1.3814	1.9148	0.7278	0.414	NA	NA	NA	NA	264	0.804335	6	45	0.798248	5.31883	783	5.36496	287	0.947959	2.41851	-322.967	-37.5375	-303.514	0	1342	0	1342	0	0.0295578
TCGA-31-1959	67	Alive	0	67	G1_G2	IV		WITH TUMOR	49	NA	0	3.01513	Risk-H	NA	OVCA.Mesenchymal	0.227925	0.34	0.15	NA	NA	NA	NA	NA	NA	NA	33	NA	0.624338	1.75409	316	0.970118	10	66	0.740197	2.69253	38	4.49715	96	0.985278	NA	NA	NA	NA	0	67	0	67	0.0303677	0.00509134
TCGA-36-1568	875	Alive	1	548	G3_G4	III	Recurrence	WITH TUMOR	52	NA	0	2.34301	Risk-H	C2	OVCA.Differentiated	0.0935719	NA	NA	NA	-0.2015	-0.0015	0.1951	0.2958	1.123	0.1272	NA	NA	NA	NA	307	0.381453	6	64	0.494804	2.08783	68	3.70408	52	0.937447	2.97704	-1741.6	-1354.13	355.95	0	875	1	548	0.0115293	0.0180925
TCGA-36-1569	885	Alive	0	885	G3_G4	III		NA	52	NA	0	5.06776	Risk-H	NA	OVCA.Mesenchymal	0.193161	NA	NA	NA	NA	NA	NA	NA	NA	NA	NA	NA	NA	NA	138	0.704935	20	40	0.760977	3.42425	90	5.20499	206	0.976936	NA	NA	NA	NA	0	885	0	885	0.0139763	0.0263772
TCGA-36-1570	655	Alive	1	375	G3_G4	III	Recurrence	WITH TUMOR	49	NA	0	-0.417831	Risk-L	C4	OVCA.Differentiated	0.0476916	NA	NA	NA	0.7354	0.309	-0.3618	-1.5718	1.7838	-0.4803	NA	NA	NA	NA	392	0.495225	5	59	NA	NA	NA	2.75021	18	0.951509	3.80174	-1687.77	-382.621	170.974	0	655	1	375	0	0
TCGA-36-1571	695	Dead	1	375	G3_G4	III	Recurrence	WITH TUMOR	53	NA	1	2.85332	Risk-H	C2	OVCA.Proliferative	0.0349887	NA	NA	NA	0.8228	0.2615	-0.9471	-2.1126	1.4275	-0.2586	NA	NA	NA	NA	322	0.584637	15	25	NA	NA	NA	2.56495	13	1	4.5172	-1485.92	11.0231	-1443.96	1	695	1	375	0.055044	0
TCGA-36-1574	686	Alive	1	648	G3_G4	III	Recurrence	WITH TUMOR	48	NA	0	0.977726	Risk-L	C2	OVCA.Immunoreactive	0.0676046	NA	NA	NA	0.9089	0.3955	0.0811	-0.5961	1.4219	0.273	NA	NA	NA	NA	330	0.938824	6	63	0.814186	1.95233	11	3.65263	40	0.990173	2.4815	-827.793	755.177	-1844.18	0	686	1	648	0.00577262	0.0221349
TCGA-36-1576	915	Alive	1	817	G3_G4	III	Recurrence	WITH TUMOR	76	NA	0	0.344696	Risk-L	NA	OVCA.Mesenchymal	0.26522	NA	NA	NA	NA	NA	NA	NA	NA	NA	NA	NA	NA	NA	197	0.635585	21	26	0.793086	4.94907	513	5.30015	230	0.974636	NA	NA	NA	NA	0	915	1	817	0	0.0406099
TCGA-36-1577	783	Alive	0	783	G1_G2	II		TUMOR FREE	43	NA	0	0.926446	Risk-L	C1	OVCA.Proliferative	0.103558	NA	NA	NA	1.0503	0.511	-0.7104	-1.4219	-0.4697	-0.1425	NA	NA	NA	NA	316	0.957747	6	71	NA	NA	NA	1.38629	4	1	3.93878	-1364.51	656.215	-1317.38	0	783	0	783	0.0347163	0
TCGA-36-1580	737	Dead	1	440	G3_G4	III	Recurrence	WITH TUMOR	82	NA	1	4.04825	Risk-H	C1	OVCA.Mesenchymal	0.151223	NA	NA	NA	-0.1597	0.1455	0.3611	0.0524	0.4427	0.4791	NA	NA	NA	NA	326	0.842202	19	48	0.800529	2.51005	23	3.07709	82	0.698272	3.702	-909.089	-466.581	-1977.69	1	737	1	440	0.0601455	0
TCGA-36-1581	751	Alive	1	702	G3_G4	II	Recurrence	WITH TUMOR	63	NA	0	-1.52557	Risk-L	C2	OVCA.Immunoreactive	0.194952	NA	NA	NA	1.1203	0.1805	0.5889	1.3076	1.8776	-0.034	NA	NA	NA	NA	496	0.809521	17	36	0.757202	4.40922	338	5.34877	280	0.94924	4.21292	-982.952	848.448	2614.1	0	751	1	702	0	0.0456302
TCGA-57-1582	731	Dead	0	731	G3_G4	III		WITH TUMOR	50	NA	1	2.08735	Risk-H	C1	OVCA.Proliferative	0.0781325	NA	NA	NA	0.9165	0.4145	-0.3786	-0.4241	-0.6034	-0.038	NA	NA	NA	NA	429	0.760212	14	72	0.815264	3.59264	82	3.84137	52	0.972191	3.94411	-1624.48	290.651	-2617.26	1	731	1	731	0.0224046	0.0212446
TCGA-57-1583	346	Dead	0	346	G3_G4	III		WITH TUMOR	57	NA	1	3.35183	Risk-H	C2	OVCA.Proliferative	0.0199933	NA	NA	NA	0.7194	0.2775	-0.9006	-1.6078	1.3007	-0.038	NA	NA	NA	NA	613	0.625655	15	39	NA	0	1	2.17619	10	0.945105	2.63783	-1565.8	-141.952	-2192.42	1	346	1	346	0.131544	0
TCGA-57-1584	643	Alive	1	530	G3_G4	III	Recurrence	WITH TUMOR	47	NA	0	1.47477	Risk-L	C4	OVCA.Differentiated	0.0849771	NA	NA	NA	-0.0671	-0.035	0.0486	-1.4711	0.9332	-0.2885	NA	NA	NA	NA	187	1	8	39	NA	NA	NA	2.43079	12	0.978222	3.19913	-1299.52	-1138.25	1905.15	0	643	1	530	0	0.0095946
TCGA-57-1585	53	Dead	0	53	G3_G4	III		WITH TUMOR	57	NA	1	3.01513	Risk-H	NA	OVCA.Mesenchymal	0.160713	NA	NA	NA	NA	NA	NA	NA	NA	NA	NA	NA	NA	NA	461	0.781398	18	74	0.660312	3.97895	414	3.86942	124	0.802738	NA	NA	NA	NA	1	53	1	53	0	0.0416917
TCGA-57-1586	679	Alive	1	259	G3_G4	III	Recurrence	WITH TUMOR	66	NA	0	-1.33668	Risk-L	NA	OVCA.Proliferative	0.0761928	0.16	0.11	NA	NA	NA	NA	NA	NA	NA	3	NA	0.0996384	0.166064	404	0.999919	21	41	0.650506	3.0397	107	NA	NA	NA	NA	NA	NA	NA	0	679	1	259	NA	NA
TCGA-57-1993	763	Alive	0	763	G3_G4	III		TUMOR FREE	56	NA	0	2.6451	Risk-H	C4	OVCA.Differentiated	0.0461623	0.18	0.3	NA	0.7924	0.112	-0.0987	-1.1339	0.9982	-0.0132	49	NA	0.698369	2.48984	460	0.662044	15	28	0.821606	1.47212	6	2.21107	10	0.960255	5.14334	-1871.06	48.2796	402.926	0	763	0	763	0.0258607	0.011027
TCGA-57-1994	761	Alive	0	761	Un	X		NA	63	NA	0	1.9524	Risk-H	NA	NA	NA	NA	NA	NA	NA	NA	NA	NA	NA	NA	NA	NA	NA	NA	NA	NA	NA	NA	NA	NA	NA	NA	NA	NA	NA	NA	NA	NA	NA	NA	NA	NA	NA	NA
TCGA-59-2348	5481	Alive	0	5481	G3_G4	III		TUMOR FREE	59	NA	0	0.909783	Risk-L	C2	OVCA.Differentiated	0.160368	0.37	0.11	NA	0.5753	0.116	-0.1218	-0.4998	1.3161	0.0173	22	NA	1.0426	2.78028	482	0.678955	9	61	0.650229	3.39442	185	3.2221	27	0.977628	2.64535	-652.861	-348.597	-1269.91	0	5481	0	5481	0	0.0879654
TCGA-59-2350	679	Dead	1	211	G3_G4	IV	Progression of Disease	WITH TUMOR	44	NA	1	3.8777	Risk-H	C2	OVCA.Proliferative	0.177194	0.16	0.02	NA	1.0274	0.346	-0.1721	-1.0368	1.663	-0.0147	NA	NA	0.436006	0.996586	201	0.936503	11	15	NA	0	1	3.10797	23	0.991222	2.92045	-1617.85	311.57	-191.173	1	679	1	211	0.141239	0
TCGA-59-2351	3532	Alive	1	2139	G3_G4	III	Progression of Disease	TUMOR FREE	51	NA	0	0.260825	Risk-L	C2	OVCA.Immunoreactive	0.249058	0.5	0.26	NA	0.6501	0.191	0.4593	0.7127	0.4946	0.068	42	NA	0.840135	3.14273	216	0.710776	16	58	0.693213	4.32854	515	2.95688	90	0.657113	4.84828	-1377.97	-329.67	-1664.19	0	3532	1	2139	0.0120984	0
TCGA-59-2352	286	Dead	0	286	G3_G4	III		WITH TUMOR	78	NA	1	0.478163	Risk-L	C2	OVCA.Proliferative	0.124038	0.33	0.24	NA	0.0035	0.0605	0.0028	0.4554	1.8937	0.1292	46	NA	0.796844	2.35988	366	0.868676	15	41	0.739411	4.34191	355	4.1421	75	0.959378	5.07613	-312.104	-1252.37	-359.729	1	286	1	286	0.0386768	0.0464185
TCGA-59-2354	1046	Dead	1	462	G3_G4	III	Progression of Disease	WITH TUMOR	63	NA	1	2.96985	Risk-H	NA	OVCA.Mesenchymal	0.181476	0.36	0.07	NA	NA	NA	NA	NA	NA	NA	36	NA	1.06834	1.75962	298	0.75171	7	53	0.811908	4.17456	171	4.81229	159	0.949375	NA	NA	NA	NA	1	1046	1	462	0	0.121291
TCGA-59-2355	65	Dead	0	65	G3_G4	IV		WITH TUMOR	58	NA	1	2.9818	Risk-H	C2	OVCA.Differentiated	0.100392	0.21	0.42	NA	-0.0247	0.124	-0.0899	-0.4133	1.0032	0.1761	15	NA	0.18909	0.787877	192	0.565488	9	30	0.559945	1.58644	17	3.44384	60	0.841121	4.258	-1415.78	-792.464	30.7122	1	65	1	65	0	0.0518335
TCGA-59-2363	165	Alive	0	165	G3_G4	III		TUMOR FREE	40	NA	0	2.85332	Risk-H	C2	OVCA.Proliferative	0.0707535	0.08	0.13	NA	0.9916	0.3635	-0.7355	-1.314	0.1908	0.0526	45	NA	0.822867	2.27871	491	0.948159	12	55	0.632353	0.438314	2	1.90615	7	0.97957	4.04874	-2319.72	132.275	-3144.7	0	165	0	165	0.169554	0
TCGA-59-A5PD	624	Dead	1	145	G3_G4	II	Recurrence	WITH TUMOR	55	NA	1	2.55058	Risk-H	C1	NA	0.174489	0.33	0.2	NA	1.1848	0.312	-0.6548	-0.6507	-1.2052	-0.1863	61	NA	1.00712	2.67105	447	0.925129	15	86	0.820578	3.94877	123	2.34874	31	0.683968	5.8529	-1585.73	252.865	-2757.43	1	624	1	145	0.0817075	0.00779869
TCGA-5X-AA5U	361	Alive	0	361	GX	II		TUMOR FREE	61	NA	0	1.9414	Risk-H	C1	NA	0.0116465	0.14	0.22	NA	0.7669	0.0835	-1.248	-2.5161	-0.5385	0.0252	14	NA	NA	NA	273	0.90519	23	34	NA	NA	NA	1.76776	7	0.90845	3.88624	-1675.34	245.361	-1142.48	0	361	0	361	0	0.00424434
TCGA-61-1721	338	Alive	0	338	G1_G2	IV		TUMOR FREE	38	NA	0	2.94916	Risk-H	C3	OVCA.Mesenchymal	0.0557718	NA	NA	NA	-1.6109	-0.1675	0.3343	-0.1012	0.144	0.3082	NA	NA	NA	NA	89	5e-05	NA	NA	NA	NA	NA	3.55519	38	0.977349	2.69853	-407.097	-642.302	-3145.89	0	338	0	338	0	0.036323
TCGA-61-1724	637	Dead	1	NA	G3_G4	III	Locoregional Disease	WITH TUMOR	47	NA	1	1.04551	Risk-L	C2	OVCA.Differentiated	0.0902753	NA	NA	NA	0.4099	0.0505	-0.1688	-0.5382	0.8257	-0.0667	NA	NA	NA	NA	555	0.99126	8	73	0.646503	3.79634	355	3.59461	40	0.974444	2.6537	-897.865	-703.434	2050.89	1	637	1	637	0	0.0714835
TCGA-61-1725	956	Alive	1	844	G3_G4	III	Recurrence	WITH TUMOR	40	NA	0	2.69258	Risk-H	C2	OVCA.Immunoreactive	0.105674	0.17	0.1	NA	0.6661	0.453	0.1269	-0.2617	0.6765	-0.0622	NA	NA	0.486072	2.07391	212	0.854838	4	56	0.768565	3.09374	56	3.42249	36	0.955064	2.68625	-1362.41	353.215	-2852.24	0	956	1	844	0	0.0225477
TCGA-61-1728	848	Alive	1	533	G3_G4	IV	Recurrence	TUMOR FREE	59	NA	0	3.01548	Risk-H	C4	OVCA.Differentiated	0.0581428	0.14	0.63	NA	0.4848	0.295	-0.2569	-1.1774	-0.3262	-0.0758	19	NA	0.629742	1.61934	351	0.617285	15	33	0.571608	1.37066	11	3.20192	27	0.971503	4.66403	-1066.42	-879.229	-435.706	0	848	1	533	0.0516848	0
TCGA-61-1733	967	Alive	1	175	G3_G4	III	Recurrence	WITH TUMOR	71	NA	0	3.31919	Risk-H	C2	OVCA.Mesenchymal	0.0599604	0.16	0.12	NA	0.234	0.235	-0.4568	-1.2419	1.2536	0.3359	NA	NA	0.51474	1.33227	165	0.947013	20	17	NA	NA	NA	1.83437	7	0.942681	3.7128	-1606.28	-336.362	-4389.92	0	967	1	175	0.0951197	0
TCGA-61-1736	1484	Dead	1	764	G3_G4	III	Recurrence	WITH TUMOR	45	NA	1	1.93288	Risk-H	C4	OVCA.Differentiated	0.0781675	0.19	0.01	NA	0.8528	0.241	0.213	-0.8247	0.5921	-0.0885	NA	NA	0.389549	1.42835	414	0.948457	9	23	NA	NA	NA	2.99659	22	0.969442	3.26979	-843.899	271.239	-292.344	1	1484	1	764	0.0365139	0.0022741
TCGA-61-1737	1364	Alive	0	1364	G3_G4	IV		TUMOR FREE	42	NA	0	2.09376	Risk-H	NA	OVCA.Mesenchymal	0.0924364	0.24	0.07	NA	NA	NA	NA	NA	NA	NA	55	NA	0.891131	3.14866	206	0.863822	8	64	NA	0	1	4.38106	85	0.986137	NA	NA	NA	NA	0	1364	0	1364	0.044857	0
TCGA-61-1738	1089	Dead	1	276	G3_G4	III	Recurrence	WITH TUMOR	60	NA	1	3.2389	Risk-H	C2	OVCA.Immunoreactive	0.0666924	0.07	0.26	NA	0.655	0.3645	-0.1119	-0.8299	2.5762	-0.4539	23	NA	0.456694	1.45571	511	0.665872	1	31	0.868044	4.1701	122	2.59751	20	0.86707	4.81428	-781.172	-271.385	1026.09	1	1089	1	276	0.00475588	0.0577665
TCGA-61-1741	1024	Dead	1	488	G3_G4	III	Recurrence	WITH TUMOR	76	NA	1	1.65537	Risk-L	C2	OVCA.Proliferative	0.0760553	0.18	0.34	NA	0.7171	0.2695	-0.0375	0.107	1.6954	-0.0833	17	NA	0.261877	0.931116	244	0.80055	17	33	0.686821	3.71376	223	4.09731	65	0.981535	5.27352	-1619.91	-251.769	-468.016	1	1024	1	488	0	0.0781705
TCGA-61-1900	176	Alive	0	176	G3_G4	III		TUMOR FREE	51	NA	0	1.70231	Risk-H	C1	OVCA.Proliferative	0.0410737	0.1	0.01	NA	0.8695	0.3345	-0.8871	-0.7656	-0.9846	0.0781	NA	NA	0.625479	2.17428	338	0.508559	8	84	0.603241	3.22846	211	0.237675	20	0.0793377	5.8167	-2009.39	-184.886	1266.35	0	176	0	176	0.179632	0
TCGA-61-1907	952	Alive	1	743	G3_G4	III	Recurrence	WITH TUMOR	63	NA	0	-1.45817	Risk-L	C2	OVCA.Immunoreactive	0.118593	0.24	0.27	NA	0.3303	0.2475	0.5339	1.1491	2.2418	-0.7772	69	NA	0.876533	2.80491	222	0.731142	12	64	0.878025	4.25332	127	5.15976	194	0.979481	3.73759	-561.495	-933.766	1252.19	0	952	1	743	0	0.0236416
TCGA-61-1910	1127	Alive	0	1127	G3_G4	II		TUMOR FREE	56	NA	0	1.53583	Risk-L	C4	OVCA.Differentiated	0.0437202	0.03	0.02	NA	0.2724	0.014	-0.5292	-1.9447	1.2466	-0.3468	36	NA	1.24776	2.5891	509	0.417594	5	58	NA	NA	NA	1.60944	5	1	3.59868	-1117.49	-1125.73	587.251	0	1127	0	1127	0.00257564	0.00212526
TCGA-61-1911	1293	Alive	1	844	G3_G4	II	Recurrence	WITH TUMOR	55	NA	0	1.81353	Risk-H	NA	OVCA.Immunoreactive	0.196516	0.28	0.17	NA	NA	NA	NA	NA	NA	NA	16	NA	0.475178	0.950357	340	0.564376	6	29	0.71684	4.51797	546	NA	NA	NA	NA	NA	NA	NA	0	1293	1	844	NA	NA
TCGA-61-1914	1722	Alive	1	1674	G3_G4	III	Recurrence	WITH TUMOR	65	NA	0	2.55123	Risk-H	C2	OVCA.Immunoreactive	0.134638	0.24	0.47	NA	0.4788	0.413	0.1929	-0.1181	0.9713	-0.2748	48	NA	0.752686	3.01074	187	0.720768	8	51	0.914999	4.03214	82	2.52562	41	0.680106	3.94362	-173.609	-333.738	-1532.9	0	1722	1	1674	0.0309377	0.00411747
TCGA-61-1918	479	Dead	1	413	G3_G4	IV	Recurrence	WITH TUMOR	45	NA	1	3.01513	Risk-H	C4	OVCA.Differentiated	0.0678267	NA	NA	NA	-0.0545	0.0655	0.1773	-0.7861	0.3708	-0.1046	NA	NA	NA	NA	760	0.704392	13	41	0.972712	1.56552	5	3.35212	32	0.967216	3.73732	-1419.09	-1163.04	2841.36	1	479	1	413	0.0380008	0
TCGA-61-1919	1161	Dead	1	439	G1_G2	III	Recurrence	NA	58	NA	1	2.41312	Risk-H	C2	OVCA.Mesenchymal	0.166923	0.34	0.44	NA	0.7984	0.3885	0.649	0.3499	0.8584	0.4795	25	NA	0.423825	1.85831	396	0.851192	16	43	0.777963	3.87706	146	4.26495	79	0.976085	4.78872	-900.197	531.743	-2144.66	1	1161	1	439	0.056932	0
TCGA-61-1995	61	Alive	0	61	G3_G4	III		WITH TUMOR	43	NA	0	1.40737	Risk-L	C4	OVCA.Immunoreactive	0.125939	0.17	0.12	NA	0.775	0.2065	0.537	-0.2842	0.1805	-0.2105	17	NA	0.209662	1.32786	84	0.945686	12	1	NA	0	1	5.28732	216	0.983636	2.87002	-1458.29	497.05	1258.94	0	61	0	61	0.0285151	0
TCGA-61-1998	168	Alive	0	168	G3_G4	III		WITH TUMOR	48	NA	0	3.54099	Risk-H	C4	OVCA.Mesenchymal	0.125245	0.28	0.09	NA	0.74	0.261	0.2285	-1.0083	-0.0208	0.4489	95	NA	2.59753	6.82284	239	0.403258	8	44	NA	0	1	3.01974	22	0.976931	4.2663	-1095.42	321.463	-1910.86	0	168	0	168	0.00210215	0.0095862
TCGA-61-2000	441	Alive	1	339	G3_G4	III	Recurrence	WITH TUMOR	67	NA	0	2.66451	Risk-H	C2	OVCA.Immunoreactive	0.0517265	0.08	0.09	NA	0.7873	0.3435	-0.0031	-0.5024	0.9411	0.0567	NA	NA	0.666749	2.00025	846	0.382056	5	43	NA	0	1	3.53171	37	0.978063	2.80046	-1826.11	95.3879	-2234.18	0	441	1	339	0	0.0244359
TCGA-61-2002	547	Alive	0	547	G3_G4	III		WITH TUMOR	46	NA	0	-1.12959	Risk-L	NA	OVCA.Immunoreactive	0.162972	0.31	0.05	NA	NA	NA	NA	NA	NA	NA	21	NA	0.422214	1.3316	260	0.713512	5	71	0.859741	4.07941	115	5.19771	235	0.952034	NA	NA	NA	NA	0	547	0	547	0.028322	0.00778756
TCGA-61-2003	122	Alive	0	122	G1_G2	III		WITH TUMOR	53	NA	0	3.54099	Risk-H	NA	OVCA.Mesenchymal	0.195888	0.53	0.14	NA	NA	NA	NA	NA	NA	NA	34	NA	0.887999	2.89422	204	0.878206	23	25	0.850644	2.80358	27	4.49542	99	0.978304	NA	NA	NA	NA	0	122	0	122	0.0125242	0.00863863
TCGA-61-2008	932	Alive	1	818	G1_G2	II	Recurrence	WITH TUMOR	40	NA	0	-1.45817	Risk-L	C1	OVCA.Differentiated	0.165297	0.22	0.2	NA	0.1888	0.1805	-0.0996	-0.4386	-0.4277	0.0931	31	NA	0.652983	2.22014	318	0.749201	10	68	0.745444	3.9496	200	3.71105	44	0.980672	3.39394	-1593.71	-500.484	-2388.02	0	932	1	818	0	0.0191032
TCGA-61-2009	1212	Alive	1	101	G3_G4	III	Recurrence	WITH TUMOR	65	NA	0	1.22163	Risk-L	C1	OVCA.Mesenchymal	0.124073	0.43	0.27	NA	0.1504	0.2745	0.2235	0.0519	-0.0127	0.2596	NA	NA	0.392787	2.96375	119	0.840037	24	17	0.857415	4.1467	126	3.58954	50	0.917566	4.51772	-938.675	-741.973	1005.35	0	1212	1	101	0.0391111	0
TCGA-61-2012	932	Alive	0	932	G1_G2	II		NA	81	NA	0	2.57898	Risk-H	C2	OVCA.Immunoreactive	0.273185	0.42	0.12	NA	0.7521	0.21	0.5014	1.0651	0.3088	0.0622	NA	NA	1.31158	4.06271	313	0.731556	16	35	0.656003	4.5149	975	4.23253	96	0.927303	4.8275	-757.333	106.79	-1857.06	0	932	0	932	0.0733153	0
TCGA-61-2088	145	Alive	0	145	G3_G4	III		TUMOR FREE	51	NA	0	2.32746	Risk-H	C3	OVCA.Proliferative	0.0362365	0.07	0.03	NA	-0.0308	-0.168	-1.0614	-2.0525	-0.6905	-0.2161	4	NA	0.202017	0.505041	201	0.688436	19	16	NA	NA	NA	0.693147	2	1	3.48593	-2466.37	-880.052	-142.015	0	145	0	145	0.0793981	0
TCGA-61-2092	1573	Alive	0	1573	G3_G4	III		TUMOR FREE	57	NA	0	-0.86756	Risk-L	C4	OVCA.Differentiated	0.034698	0.07	0.23	NA	0.3273	0.2995	-1.3787	-1.7639	-0.6205	-1.115	34	NA	0.605775	1.78544	365	0.282755	1	9	0.926398	2.90472	23	1.9281	12	0.775926	2.76272	-1159	-41.6199	1569.69	0	1573	0	1573	0	0.153566
TCGA-61-2097	1844	Alive	0	1844	G1_G2	II		TUMOR FREE	71	NA	0	2.2997	Risk-H	C4	OVCA.Differentiated	0.122453	0.39	0.05	NA	-0.1955	-0.088	0.176	-1.4994	1.1324	0.3653	NA	NA	0	0	192	0.837086	18	55	0.492458	0.682692	4	2.51266	13	0.979613	3.40007	-259.78	-844.998	-147.101	0	1844	0	1844	0.0362223	0
TCGA-61-2098	1993	Alive	0	1993	G1_G2	III		TUMOR FREE	62	NA	0	0.530771	Risk-L	C1	OVCA.Proliferative	0.0404462	NA	NA	NA	0.5112	0.1895	-1.2693	-2.1598	-0.9787	0.0294	NA	NA	NA	NA	259	0.712316	18	38	NA	NA	NA	0.693147	2	1	4.97988	-1774.02	-100.417	-1165.59	0	1993	0	1993	0.0977119	0.011971
TCGA-61-2101	1688	Dead	0	1688	G1_G2	III		WITH TUMOR	55	NA	1	1.38537	Risk-L	NA	OVCA.Differentiated	0.0475088	0.18	0.19	NA	NA	NA	NA	NA	NA	NA	23	NA	0.546389	1.25348	204	0.664275	20	20	0.81432	1.12889	4	3.68402	48	0.951648	NA	NA	NA	NA	1	1688	1	1688	0.0249023	0.00361423
TCGA-61-2102	197	Dead	0	197	G3_G4	III		WITH TUMOR	74	NA	1	1.5479	Risk-L	C4	OVCA.Mesenchymal	0.083036	0.08	0.14	NA	0.8639	0.2875	-0.1735	-1.8278	-0.8007	0.5006	28	NA	0.713242	2.17369	357	0.886245	15	34	NA	NA	NA	0.693147	2	1	4.19189	-1558.82	1286.71	-3707.76	1	197	1	197	0.00182249	0
TCGA-61-2104	2338	Alive	1	1680	G1_G2	II	Recurrence	NA	53	NA	0	-1.44723	Risk-L	C2	OVCA.Immunoreactive	0.120149	0.25	0.19	NA	0.0399	-0.0075	0.2894	0.2118	1.8918	-0.1488	25	NA	0.768261	1.97076	261	0.711376	12	65	0.678367	3.51895	179	4.35337	91	0.965086	3.9705	-1234.33	-1345.54	1263.48	0	2338	1	1680	0	0.0745246
TCGA-61-2109	629	Dead	1	465	G3_G4	III	Recurrence	WITH TUMOR	40	NA	1	0.884745	Risk-L	C2	OVCA.Differentiated	0.069786	0.09	0.07	NA	0.705	0.186	-0.1353	-0.7839	1.1504	-0.3084	NA	NA	0.461141	2.4704	302	0.966834	8	64	NA	NA	NA	2.9915	21	0.982585	4.21218	-1287.22	-413.791	-12.794	1	629	1	465	0.0650883	0
TCGA-61-2110	1354	Dead	1	213	Un	III	Recurrence	WITH TUMOR	56	NA	1	2.78592	Risk-H	NA	NA	NA	NA	NA	NA	NA	NA	NA	NA	NA	NA	NA	NA	NA	NA	NA	NA	NA	NA	NA	NA	NA	NA	NA	NA	NA	NA	NA	NA	NA	NA	NA	NA	NA	NA
TCGA-61-2111	3825	Alive	1	2205	G3_G4	IV	Recurrence	WITH TUMOR	61	NA	0	-0.451214	Risk-L	C2	OVCA.Proliferative	0.1046	NA	NA	NA	0.369	0.098	-0.0294	0.2302	0.1548	-0.2308	46	NA	0.581238	2.90619	216	0.607072	NA	NA	0.919219	3.12644	30	4.02162	58	0.990438	4.56247	-1597.89	-1274.17	-974.174	0	3825	1	2205	0	0.0953595
TCGA-61-2113	676	Dead	1	291	G3_G4	II	Recurrence	NA	53	NA	1	0.848514	Risk-L	C2	OVCA.Mesenchymal	0.187245	0.51	0.39	NA	0.7624	0.194	0.3901	0.0874	1.9421	0.5535	81	NA	2.78873	7.05385	213	0.73245	25	28	0.771446	3.82856	143	4.58812	103	0.989944	2.72226	-835.165	122.271	-1326.9	1	676	1	291	0	0.0211364
TCGA-OY-A56Q	576	Alive	0	576	G3_G4	II		TUMOR FREE	78	NA	0	0.47682	Risk-L	C4	NA	-9.3e-05	0.02	0.3	NA	-0.1306	0.011	-1.639	-2.4222	-1.2796	-0.5419	NA	NA	0.348827	1.06973	181	0.769084	24	19	NA	NA	NA	1.09861	3	1	4.0446	-2671.38	-930.546	-1391.78	0	576	0	576	0.175552	0
TCGA-WR-A838	304	Dead	1	245	G3_G4	III	Progression of Disease	WITH TUMOR	72	NA	1	2.81964	Risk-H	C2	NA	0.00269539	0.05	0.42	NA	0.7336	0.251	-1.4894	-2.0467	0.951	-0.4788	12	NA	0.331437	0.637379	236	0.737749	17	26	NA	NA	NA	0.693147	2	1	4.29006	-2075.95	-328.594	-1081.66	1	304	1	245	0	0.112427
[truncated: 26 more columns]
