# Supplementary material for: Development and verification of an immune‐related gene pairs prognostic signature in ovarian cancer
Source: J Cell Mol Med. 2021 Feb 4;25(6):2918–30. doi: 10.1111/jcmm.16327 (PMC7957197; doi:10.1111/jcmm.16327)
Supplement: Supplementary file 10 — Table S4 [file JCMM-25-2918-s011.xlsx]

## Sheet: Sheet1
Id	Items	Items_Details	Support	List size	Reference Support	Reference size	Hyp	Hyp_c	Genes
4	GO:0006955	immune response (BP)	2	12	382	34208	0.00762323	0.0152465	P2RY14,CXCL11
6	GO:0006935	chemotaxis (BP)	2	12	126	34208	0.000867135	0.00627641	CXCR3,CXCL11
9	GO:0051090	regulation of sequence-specific DNA binding transcription factor activity (BP)	1	12	63	34208	0.0218811	0.0307956	FOXA2
10	GO:0045944	positive regulation of transcription from RNA polymerase II promoter (BP)	2	12	578	34208	0.0168146	0.0266231	STAT4,FOXA2
11	GO:0007389	pattern specification process (BP)	2	12	84	34208	0.000387006	0.00534772	FOXA2,MID1
13	GO:0051384	response to glucocorticoid stimulus (BP)	1	12	84	34208	0.0290767	0.0368305	PLA2G4A
14	GO:0045087	innate immune response (BP)	2	12	309	34208	0.00505631	0.0113023	MST1R,NOD2
17	GO:0030324	lung development (BP)	1	12	75	34208	0.0259988	0.0337762	FOXA2
18	GO:0008284	positive regulation of cell proliferation (BP)	2	12	361	34208	0.00683496	0.0138522	MST1R,PLA2G4A
19	GO:0043552	positive regulation of phosphatidylinositol 3-kinase activity (BP)	1	12	23	34208	0.00803981	0.0158708	NOD2
21	GO:0070374	positive regulation of ERK1 and ERK2 cascade (BP)	1	12	70	34208	0.024285	0.0326666	NOD2
23	GO:0045666	positive regulation of neuron differentiation (BP)	1	12	56	34208	0.0194717	0.028735	FOXA2
25	GO:0042742	defense response to bacterium (BP)	1	12	92	34208	0.0318051	0.0389869	NOD2
27	GO:0050728	negative regulation of inflammatory response (BP)	1	12	39	34208	0.0135977	0.022965	SHARPIN
29	GO:0006952	defense response (BP)	2	12	67	34208	0.000246274	0.0187168	MST1R,NOD2
30	GO:0009408	response to heat (BP)	1	12	49	34208	0.0170569	0.0264556	PLA2G4A
31	GO:0031018	endocrine pancreas development (BP)	1	12	121	34208	0.0416367	0.0490603	FOXA2
32	GO:0051592	response to calcium ion (BP)	1	12	57	34208	0.0198162	0.0289622	PLA2G4A
33	GO:0010243	response to organic nitrogen (BP)	1	12	36	34208	0.0125578	0.0216907	PLA2G4A
35	GO:0023019	signal transduction involved in regulation of gene expression (BP)	1	12	16	34208	0.0055992	0.011987	FOXA2
36	GO:0051092	positive regulation of NF-kappaB transcription factor activity (BP)	1	12	92	34208	0.0318051	0.0389869	NOD2
37	GO:0007169	transmembrane receptor protein tyrosine kinase signaling pathway (BP)	1	12	65	34208	0.0225685	0.0311855	MST1R
38	GO:0016042	lipid catabolic process (BP)	1	12	97	34208	0.0335067	0.0401026	PLA2G4A
39	GO:0051403	stress-activated MAPK cascade (BP)	1	12	53	34208	0.0184375	0.0280249	NOD2
40	GO:0034138	toll-like receptor 3 signaling pathway (BP)	1	12	63	34208	0.0218811	0.0307956	NOD2
41	GO:0034142	toll-like receptor 4 signaling pathway (BP)	1	12	75	34208	0.0259988	0.0337762	NOD2
42	GO:0002755	MyD88-dependent toll-like receptor signaling pathway (BP)	1	12	73	34208	0.0253136	0.0337515	NOD2
43	GO:0002756	MyD88-independent toll-like receptor signaling pathway (BP)	1	12	65	34208	0.0225685	0.0311855	NOD2
44	GO:0034130	toll-like receptor 1 signaling pathway (BP)	1	12	69	34208	0.0239419	0.0324926	NOD2
45	GO:0030501	positive regulation of bone mineralization (BP)	1	12	27	34208	0.00943197	0.0179207	PLA2G4A
46	GO:0008063	Toll signaling pathway (BP)	1	12	77	34208	0.0266836	0.034372	NOD2
47	GO:0002224	toll-like receptor signaling pathway (BP)	1	12	74	34208	0.0256563	0.0339109	NOD2
48	GO:0034134	toll-like receptor 2 signaling pathway (BP)	1	12	69	34208	0.0239419	0.0324926	NOD2
50	GO:0007204	elevation of cytosolic calcium ion concentration (BP)	1	12	96	34208	0.0331666	0.0400105	CXCR3
52	GO:0045665	negative regulation of neuron differentiation (BP)	1	12	48	34208	0.0167115	0.0267384	FOXA2
54	GO:0043123	positive regulation of I-kappaB kinase/NF-kappaB cascade (BP)	2	12	140	34208	0.00106847	0.00560028	NOD2,SHARPIN
56	GO:0046697	decidualization (BP)	1	12	17	34208	0.0059482	0.0123853	PLA2G4A
57	GO:0009725	response to hormone stimulus (BP)	1	12	58	34208	0.0201607	0.029185	PLA2G4A
58	GO:0000187	activation of MAPK activity (BP)	1	12	87	34208	0.0301006	0.0375024	NOD2
59	GO:0051260	protein homooligomerization (BP)	1	12	86	34208	0.0297594	0.0373838	SHARPIN
61	GO:0007568	aging (BP)	1	12	114	34208	0.0392719	0.0466354	PLA2G4A
62	GO:0043433	negative regulation of sequence-specific DNA binding transcription factor activity (BP)	1	12	54	34208	0.0187823	0.0282665	FOXA2
64	GO:0032760	positive regulation of tumor necrosis factor production (BP)	1	12	31	34208	0.0108223	0.0193529	NOD2
65	GO:0002606	positive regulation of dendritic cell antigen processing and presentation (BP)	1	12	7	34208	0.0024532	0.00828636	NOD2
66	GO:0050718	positive regulation of interleukin-1 beta secretion (BP)	1	12	14	34208	0.00490088	0.0111184	NOD2
67	GO:0046330	positive regulation of JNK cascade (BP)	1	12	49	34208	0.0170569	0.0264556	NOD2
68	GO:0040019	positive regulation of embryonic development (BP)	1	12	8	34208	0.0028032	0.00852174	FOXA2
69	GO:0009952	anterior/posterior pattern specification (BP)	1	12	94	34208	0.0324861	0.0395031	FOXA2
70	GO:0032525	somite rostral/caudal axis specification (BP)	1	12	8	34208	0.0028032	0.00852174	FOXA2
71	GO:0090009	primitive streak formation (BP)	1	12	9	34208	0.0031531	0.00840826	FOXA2
72	GO:0001705	ectoderm formation (BP)	1	12	2	34208	0.000701477	0.00533123	FOXA2
73	GO:2000543	positive regulation of gastrulation (BP)	1	12	6	34208	0.00210308	0.0079917	FOXA2
74	GO:0007338	single fertilization (BP)	1	12	31	34208	0.0108223	0.0193529	MST1R
75	GO:0050727	regulation of inflammatory response (BP)	1	12	28	34208	0.00977973	0.0181283	NOD2
76	GO:0007492	endoderm development (BP)	1	12	27	34208	0.00943197	0.0179207	FOXA2
78	GO:0042542	response to hydrogen peroxide (BP)	1	12	42	34208	0.0146366	0.024448	PLA2G4A
79	GO:0032740	positive regulation of interleukin-17 production (BP)	1	12	11	34208	0.00385255	0.00944496	NOD2
80	GO:0050729	positive regulation of inflammatory response (BP)	1	12	38	34208	0.0132512	0.0226312	PLA2G4A
81	GO:0032733	positive regulation of interleukin-10 production (BP)	1	12	16	34208	0.0055992	0.011987	NOD2
82	GO:0006928	cellular component movement (BP)	2	12	95	34208	0.000494631	0.00626532	MST1R,CXCR3
83	GO:0051259	protein oligomerization (BP)	1	12	32	34208	0.0111697	0.0195148	NOD2
84	GO:0007254	JNK cascade (BP)	1	12	51	34208	0.0177474	0.0272485	NOD2
85	GO:0007005	mitochondrion organization (BP)	1	12	30	34208	0.0104749	0.019183	SHARPIN
86	GO:0043129	surfactant homeostasis (BP)	1	12	10	34208	0.00350288	0.00902437	PLA2G4A
87	GO:0097039	protein linear polyubiquitination (BP)	1	12	3	34208	0.00105205	0.00571111	SHARPIN
88	GO:0007026	negative regulation of microtubule depolymerization (BP)	1	12	18	34208	0.00629708	0.0129345	MID1
89	GO:0031424	keratinization (BP)	1	12	43	34208	0.0149827	0.0247541	SHARPIN
90	GO:0000226	microtubule cytoskeleton organization (BP)	1	12	55	34208	0.0191271	0.0285031	MID1
91	GO:0032868	response to insulin stimulus (BP)	1	12	62	34208	0.0215372	0.0308836	FOXA2
92	GO:0060441	epithelial tube branching involved in lung morphogenesis (BP)	1	12	13	34208	0.00455155	0.0104824	FOXA2
93	GO:0032731	positive regulation of interleukin-1 beta production (BP)	1	12	5	34208	0.00175285	0.00683161	NOD2
94	GO:0050679	positive regulation of epithelial cell proliferation (BP)	1	12	45	34208	0.0156746	0.0253461	NOD2
95	GO:0008544	epidermis development (BP)	1	12	81	34208	0.0280517	0.0358308	SHARPIN
96	GO:0033280	response to vitamin D (BP)	1	12	17	34208	0.0059482	0.0123853	PLA2G4A
97	GO:0031622	positive regulation of fever generation (BP)	1	12	7	34208	0.0024532	0.00828636	PLA2G4A
98	GO:0032874	positive regulation of stress-activated MAPK cascade (BP)	2	12	15	34208	1.18146e-05	0.00179582	NOD2,MID1
99	GO:0032755	positive regulation of interleukin-6 production (BP)	1	12	32	34208	0.0111697	0.0195148	NOD2
100	GO:0060585	positive regulation of prostaglandin-endoperoxide synthase activity (BP)	1	12	3	34208	0.00105205	0.00571111	NOD2
101	GO:0061178	regulation of insulin secretion involved in cellular response to glucose stimulus (BP)	1	12	7	34208	0.0024532	0.00828636	FOXA2
102	GO:0030262	apoptotic nuclear change (BP)	1	12	5	34208	0.00175285	0.00683161	SHARPIN
103	GO:0032495	response to muramyl dipeptide (BP)	1	12	8	34208	0.0028032	0.00852174	NOD2
104	GO:0070431	nucleotide-binding oligomerization domain containing 2 signaling pathway (BP)	1	12	4	34208	0.0014025	0.00627002	NOD2
105	GO:0007259	JAK-STAT cascade (BP)	1	12	28	34208	0.00977973	0.0181283	STAT4
106	GO:0035419	activation of MAPK activity involved in innate immune response (BP)	1	12	2	34208	0.000701477	0.00533123	NOD2
107	GO:0050871	positive regulation of B cell activation (BP)	1	12	3	34208	0.00105205	0.00571111	NOD2
108	GO:0010719	negative regulation of epithelial to mesenchymal transition (BP)	1	12	12	34208	0.0042021	0.0101384	FOXA2
109	GO:0048665	neuron fate specification (BP)	1	12	9	34208	0.0031531	0.00840826	FOXA2
110	GO:0002218	activation of innate immune response (BP)	1	12	45	34208	0.0156746	0.0253461	NOD2
111	GO:0070423	nucleotide-binding oligomerization domain containing signaling pathway (BP)	1	12	25	34208	0.00873611	0.0170242	NOD2
112	GO:0001542	ovulation from ovarian follicle (BP)	1	12	9	34208	0.0031531	0.00840826	PLA2G4A
113	GO:0021904	dorsal/ventral neural tube patterning (BP)	1	12	11	34208	0.00385255	0.00944496	FOXA2
114	GO:0048468	cell development (BP)	1	12	15	34208	0.0052501	0.0115654	FOXA2
115	GO:0030193	regulation of blood coagulation (BP)	1	12	9	34208	0.0031531	0.00840826	FOXA2
116	GO:0045747	positive regulation of Notch signaling pathway (BP)	1	12	11	34208	0.00385255	0.00944496	NOD2
117	GO:0051597	response to methylmercury (BP)	1	12	10	34208	0.00350288	0.00902437	PLA2G4A
118	GO:0071236	cellular response to antibiotic (BP)	1	12	7	34208	0.0024532	0.00828636	PLA2G4A
119	GO:0019369	arachidonic acid metabolic process (BP)	1	12	8	34208	0.0028032	0.00852174	PLA2G4A
120	GO:0002830	positive regulation of type 2 immune response (BP)	1	12	5	34208	0.00175285	0.00683161	NOD2
121	GO:0050482	arachidonic acid secretion (BP)	1	12	13	34208	0.00455155	0.0104824	PLA2G4A
122	GO:0051770	positive regulation of nitric-oxide synthase biosynthetic process (BP)	1	12	9	34208	0.0031531	0.00840826	NOD2
123	GO:0009395	phospholipid catabolic process (BP)	1	12	13	34208	0.00455155	0.0104824	PLA2G4A
124	GO:2000049	positive regulation of cell-cell adhesion mediated by cadherin (BP)	1	12	5	34208	0.00175285	0.00683161	FOXA2
125	GO:0051353	positive regulation of oxidoreductase activity (BP)	1	12	8	34208	0.0028032	0.00852174	NOD2
126	GO:0032289	central nervous system myelin formation (BP)	1	12	2	34208	0.000701477	0.00533123	FOXA2
127	GO:0031394	positive regulation of prostaglandin biosynthetic process (BP)	1	12	5	34208	0.00175285	0.00683161	PLA2G4A
128	GO:0031340	positive regulation of vesicle fusion (BP)	1	12	4	34208	0.0014025	0.00627002	PLA2G4A
129	GO:0000432	positive regulation of transcription from RNA polymerase II promoter by glucose (BP)	1	12	3	34208	0.00105205	0.00571111	FOXA2
130	GO:0016045	detection of bacterium (BP)	1	12	9	34208	0.0031531	0.00840826	NOD2
131	GO:0006690	icosanoid metabolic process (BP)	1	12	2	34208	0.000701477	0.00533123	PLA2G4A
132	GO:0006663	platelet activating factor biosynthetic process (BP)	1	12	4	34208	0.0014025	0.00627002	PLA2G4A
133	GO:0045945	positive regulation of transcription from RNA polymerase III promoter (BP)	1	12	7	34208	0.0024532	0.00828636	FOXA2
134	GO:2000110	negative regulation of macrophage apoptosis (BP)	1	12	2	34208	0.000701477	0.00533123	NOD2
135	GO:0060487	lung epithelial cell differentiation (BP)	1	12	9	34208	0.0031531	0.00840826	FOXA2
136	GO:0009595	detection of biotic stimulus (BP)	1	12	3	34208	0.00105205	0.00571111	NOD2
137	GO:0021533	cell differentiation in hindbrain (BP)	1	12	4	34208	0.0014025	0.00627002	FOXA2
138	GO:0046456	icosanoid biosynthetic process (BP)	1	12	2	34208	0.000701477	0.00533123	PLA2G4A
139	GO:0001554	luteolysis (BP)	1	12	3	34208	0.00105205	0.00571111	PLA2G4A
140	GO:0010803	regulation of tumor necrosis factor-mediated signaling pathway (BP)	1	12	3	34208	0.00105205	0.00571111	SHARPIN
141	GO:0021779	oligodendrocyte cell fate commitment (BP)	1	12	2	34208	0.000701477	0.00533123	FOXA2
142	GO:0070741	response to interleukin-6 (BP)	1	12	4	34208	0.0014025	0.00627002	FOXA2
143	GO:2000348	regulation of CD40 signaling pathway (BP)	1	12	1	34208	0.000350795	0.00533209	SHARPIN
144	GO:2000363	positive regulation of prostaglandin-E synthase activity (BP)	1	12	1	34208	0.000350795	0.00533209	NOD2
145	GO:0032498	detection of muramyl dipeptide (BP)	1	12	1	34208	0.000350795	0.00533209	NOD2
146	GO:0046645	positive regulation of gamma-delta T cell activation (BP)	1	12	1	34208	0.000350795	0.00533209	NOD2
147	GO:0002367	cytokine production involved in immune response (BP)	1	12	1	34208	0.000350795	0.00533209	NOD2
148	GO:0033132	negative regulation of glucokinase activity (BP)	1	12	2	34208	0.000701477	0.00533123	FOXA2
149	GO:2000976	regulation of transcription from RNA polymerase II promoter involved in detection of glucose (BP)	1	12	1	34208	0.000350795	0.00533209	FOXA2
150	GO:0000433	negative regulation of transcription from RNA polymerase II promoter by glucose (BP)	1	12	1	34208	0.000350795	0.00533209	FOXA2
151	GO:2000971	negative regulation of detection of glucose (BP)	1	12	1	34208	0.000350795	0.00533209	FOXA2
