# Supplementary material for: Development and verification of an immune‐related gene pairs prognostic signature in ovarian cancer
Source: J Cell Mol Med. 2021 Feb 4;25(6):2918–30. doi: 10.1111/jcmm.16327 (PMC7957197; doi:10.1111/jcmm.16327)
Supplement: Supplementary file 11 — Table S5 [file JCMM-25-2918-s006.xlsx]

## Sheet: Sheet1
Id	Items	Items_Details	Support	List size	Reference Support	Reference size	Hyp	Hyp_c	Genes
1	GO:0006915	apoptotic process (BP)	3	17	594	34208	0.0029544	0.0110427	CASP6,CASP7,IL1B
3	GO:0006954	inflammatory response (BP)	3	17	259	34208	0.000269694	0.00614901	THBS1,TPST1,IL1B
4	GO:0007165	signal transduction (BP)	6	17	1176	34208	1.45604e-05	0.00331977	LILRA2,IFNGR1,SNX27,RCAN1,CXCL14,IL1B
5	GO:0006955	immune response (BP)	4	17	382	34208	3.2473e-05	0.00370192	THBS1,CXCL14,IL1R2,IL1B
6	GO:0045766	positive regulation of angiogenesis (BP)	2	17	65	34208	0.000474672	0.00983865	THBS1,IL1B
9	GO:0002544	chronic inflammatory response (BP)	1	17	7	34208	0.00347384	0.0111554	THBS1
11	GO:0006508	proteolysis (BP)	2	17	543	34208	0.0292204	0.0366057	CASP6,CASP7
16	GO:0050796	regulation of insulin secretion (BP)	1	17	74	34208	0.0361537	0.043614	IL1B
17	GO:0006921	cellular component disassembly involved in apoptosis (BP)	2	17	49	34208	0.000269629	0.00683061	CASP6,CASP7
18	GO:0051384	response to glucocorticoid stimulus (BP)	1	17	84	34208	0.0409439	0.048369	IL1B
21	GO:0045840	positive regulation of mitosis (BP)	1	17	25	34208	0.0123545	0.0198368	IL1B
22	GO:0050921	positive regulation of chemotaxis (BP)	1	17	8	34208	0.00396918	0.0117529	THBS1
24	GO:0070374	positive regulation of ERK1 and ERK2 cascade (BP)	1	17	70	34208	0.0342314	0.0415146	IL1B
25	GO:2000379	positive regulation of reactive oxygen species metabolic process (BP)	1	17	21	34208	0.0103875	0.017942	THBS1
29	GO:0042493	response to drug (BP)	2	17	301	34208	0.00961837	0.0172676	THBS1,IL1B
30	GO:0007040	lysosome organization (BP)	1	17	29	34208	0.0143178	0.0217631	ABCA1
32	GO:0010595	positive regulation of endothelial cell migration (BP)	1	17	22	34208	0.0108796	0.0181062	THBS1
33	GO:0043627	response to estrogen stimulus (BP)	1	17	63	34208	0.0308585	0.0382377	RCAN1
34	GO:0007596	blood coagulation (BP)	3	17	457	34208	0.00140116	0.00863416	THBS1,AP3B1,IRF2
35	GO:0051897	positive regulation of protein kinase B signaling cascade (BP)	1	17	43	34208	0.0211606	0.029064	THBS1
36	GO:0006952	defense response (BP)	1	17	67	34208	0.0327872	0.040408	LILRA2
37	GO:0006820	anion transport (BP)	1	17	14	34208	0.00693632	0.013752	ABCA1
39	GO:0009749	response to glucose stimulus (BP)	2	17	70	34208	0.000550317	0.00482586	CASP6,THBS1
40	GO:0009408	response to heat (BP)	2	17	49	34208	0.000269629	0.00683061	CASP6,IL1B
41	GO:0001666	response to hypoxia (BP)	2	17	175	34208	0.00336468	0.0116234	THBS1,IL1B
43	GO:0033198	response to ATP (BP)	1	17	12	34208	0.0059482	0.0134276	IL1B
44	GO:0051592	response to calcium ion (BP)	1	17	57	34208	0.0279587	0.0354143	THBS1
46	GO:0010243	response to organic nitrogen (BP)	2	17	36	34208	0.000144994	0.00550978	CASP6,IL1B
47	GO:0007267	cell-cell signaling (BP)	2	17	242	34208	0.00631986	0.0141267	CXCL14,IL1B
48	GO:0051781	positive regulation of cell division (BP)	1	17	45	34208	0.0221345	0.0298619	IL1B
52	GO:0006917	induction of apoptosis (BP)	3	17	185	34208	0.000100076	0.00570435	CASP6,THBS1,CASP7
53	GO:0000375	RNA splicing, via transesterification reactions (BP)	1	17	25	34208	0.0123545	0.0198368	SCAF11
54	GO:0071222	cellular response to lipopolysaccharide (BP)	1	17	43	34208	0.0211606	0.029064	ABCA1
55	GO:0035690	cellular response to drug (BP)	1	17	17	34208	0.00841677	0.015476	IL1B
57	GO:0000165	MAPK cascade (BP)	1	17	53	34208	0.0260209	0.0333302	IL1B
59	GO:0008203	cholesterol metabolic process (BP)	1	17	59	34208	0.0289262	0.0364374	ABCA1
62	GO:0003417	growth plate cartilage development (BP)	1	17	5	34208	0.00248248	0.00943341	THBS1
63	GO:0006916	anti-apoptosis (BP)	2	17	200	34208	0.0043659	0.0127619	THBS1,IL1B
65	GO:0071260	cellular response to mechanical stimulus (BP)	1	17	51	34208	0.0250507	0.032452	IL1B
67	GO:0010811	positive regulation of cell-substrate adhesion (BP)	1	17	28	34208	0.0138273	0.0214465	THBS1
68	GO:0019221	cytokine-mediated signaling pathway (BP)	3	17	181	34208	9.38055e-05	0.00712922	IFNGR1,IRF2,IL1B
69	GO:0060337	type I interferon-mediated signaling pathway (BP)	1	17	75	34208	0.0366338	0.0439605	IRF2
72	GO:0001937	negative regulation of endothelial cell proliferation (BP)	1	17	22	34208	0.0108796	0.0181062	THBS1
73	GO:0016525	negative regulation of angiogenesis (BP)	1	17	48	34208	0.0235936	0.0312753	THBS1
74	GO:0000187	activation of MAPK activity (BP)	2	17	87	34208	0.000848256	0.00690723	THBS1,IL1B
75	GO:0006911	phagocytosis, engulfment (BP)	1	17	9	34208	0.00446428	0.0115665	ABCA1
76	GO:0007566	embryo implantation (BP)	1	17	30	34208	0.0148081	0.0222121	IL1B
77	GO:0033344	cholesterol efflux (BP)	1	17	21	34208	0.0103875	0.017942	ABCA1
78	GO:0042102	positive regulation of T cell proliferation (BP)	1	17	39	34208	0.0192101	0.0270365	IL1B
79	GO:0001934	positive regulation of protein phosphorylation (BP)	1	17	84	34208	0.0409439	0.048369	IL1B
80	GO:0034097	response to cytokine stimulus (BP)	1	17	62	34208	0.0303758	0.0378452	CASP6
81	GO:0030301	cholesterol transport (BP)	1	17	13	34208	0.00644238	0.0134758	MSR1
82	GO:0008629	induction of apoptosis by intracellular signals (BP)	1	17	43	34208	0.0211606	0.029064	CASP7
84	GO:0007568	aging (BP)	2	17	114	34208	0.001449	0.00869401	CASP7,IL1B
85	GO:0042346	positive regulation of NF-kappaB import into nucleus (BP)	1	17	17	34208	0.00841677	0.015476	IL1B
86	GO:0046330	positive regulation of JNK cascade (BP)	1	17	49	34208	0.0240795	0.0315525	IL1B
87	GO:0032355	response to estradiol stimulus (BP)	2	17	89	34208	0.000887418	0.00697694	CASP6,IL1B
88	GO:0043407	negative regulation of MAP kinase activity (BP)	1	17	30	34208	0.0148081	0.0222121	IL1B
89	GO:0010759	positive regulation of macrophage chemotaxis (BP)	1	17	8	34208	0.00396918	0.0117529	THBS1
90	GO:0006898	receptor-mediated endocytosis (BP)	1	17	49	34208	0.0240795	0.0315525	MSR1
91	GO:0019882	antigen processing and presentation (BP)	1	17	54	34208	0.0265057	0.0337615	AP3B1
93	GO:0060333	interferon-gamma-mediated signaling pathway (BP)	2	17	82	34208	0.000754123	0.00636815	IFNGR1,IRF2
94	GO:0019722	calcium-mediated signaling (BP)	1	17	39	34208	0.0192101	0.0270365	RCAN1
97	GO:0033574	response to testosterone stimulus (BP)	1	17	24	34208	0.0118631	0.0194589	CASP6
98	GO:0010748	negative regulation of plasma membrane long-chain fatty acid transport (BP)	1	17	4	34208	0.00198644	0.00905819	THBS1
99	GO:0030593	neutrophil chemotaxis (BP)	1	17	25	34208	0.0123545	0.0198368	IL1B
100	GO:0051091	positive regulation of sequence-specific DNA binding transcription factor activity (BP)	1	17	68	34208	0.0332688	0.0405631	IL1B
101	GO:0042542	response to hydrogen peroxide (BP)	1	17	42	34208	0.0206733	0.0289173	CASP6
102	GO:0032725	positive regulation of granulocyte macrophage colony-stimulating factor production (BP)	1	17	5	34208	0.00248248	0.00943341	IL1B
103	GO:0032729	positive regulation of interferon-gamma production (BP)	1	17	29	34208	0.0143178	0.0217631	IL1B
104	GO:0030728	ovulation (BP)	1	17	9	34208	0.00446428	0.0115665	IL1B
105	GO:0043032	positive regulation of macrophage activation (BP)	1	17	9	34208	0.00446428	0.0115665	THBS1
106	GO:0002088	lens development in camera-type eye (BP)	1	17	21	34208	0.0103875	0.017942	CASP6
107	GO:0007589	body fluid secretion (BP)	1	17	11	34208	0.00545379	0.0125602	TSC22D3
108	GO:0008015	blood circulation (BP)	1	17	47	34208	0.0231075	0.03081	RCAN1
109	GO:0006497	protein lipidation (BP)	1	17	4	34208	0.00198644	0.00905819	ABCA1
110	GO:0042060	wound healing (BP)	1	17	68	34208	0.0332688	0.0405631	IL1B
111	GO:0002576	platelet degranulation (BP)	1	17	79	34208	0.0385516	0.0460198	THBS1
112	GO:0042157	lipoprotein metabolic process (BP)	1	17	39	34208	0.0192101	0.0270365	ABCA1
113	GO:0016485	protein processing (BP)	1	17	31	34208	0.0152981	0.0227972	CASP7
114	GO:0048741	skeletal muscle fiber development (BP)	1	17	10	34208	0.00495915	0.0121579	RCAN1
115	GO:0009612	response to mechanical stimulus (BP)	1	17	45	34208	0.0221345	0.0298619	RCAN1
116	GO:0031663	lipopolysaccharide-mediated signaling pathway (BP)	1	17	29	34208	0.0143178	0.0217631	IL1B
117	GO:0045332	phospholipid translocation (BP)	1	17	14	34208	0.00693632	0.013752	ABCA1
118	GO:0045410	positive regulation of interleukin-6 biosynthetic process (BP)	1	17	6	34208	0.00297827	0.0104469	IL1B
119	GO:0042535	positive regulation of tumor necrosis factor biosynthetic process (BP)	1	17	9	34208	0.00446428	0.0115665	THBS1
120	GO:0016197	endosome transport (BP)	1	17	47	34208	0.0231075	0.03081	ABCA1
122	GO:0006622	protein targeting to lysosome (BP)	1	17	9	34208	0.00446428	0.0115665	AP3B1
123	GO:0071300	cellular response to retinoic acid (BP)	1	17	45	34208	0.0221345	0.0298619	ABCA1
124	GO:0009411	response to UV (BP)	1	17	36	34208	0.0177448	0.0254454	CASP7
125	GO:0043525	positive regulation of neuron apoptosis (BP)	2	17	39	34208	0.000170391	0.00554989	CASP6,CASP7
126	GO:0008635	activation of cysteine-type endopeptidase activity involved in apoptotic process by cytochrome c (BP)	1	17	11	34208	0.00545379	0.0125602	CASP7
127	GO:0001836	release of cytochrome c from mitochondria (BP)	1	17	22	34208	0.0108796	0.0181062	CASP7
128	GO:0035176	social behavior (BP)	1	17	27	34208	0.0133366	0.0208271	IL1B
129	GO:0030819	positive regulation of cAMP biosynthetic process (BP)	1	17	33	34208	0.0162775	0.0239437	ABCA1
130	GO:0043491	protein kinase B signaling cascade (BP)	1	17	27	34208	0.0133366	0.0208271	IL1B
131	GO:0042632	cholesterol homeostasis (BP)	1	17	51	34208	0.0250507	0.032452	ABCA1
132	GO:0071407	cellular response to organic cyclic compound (BP)	1	17	36	34208	0.0177448	0.0254454	IL1B
133	GO:0030511	positive regulation of transforming growth factor beta receptor signaling pathway (BP)	1	17	19	34208	0.00940259	0.0170142	THBS1
134	GO:0018149	peptide cross-linking (BP)	1	17	22	34208	0.0108796	0.0181062	THBS1
135	GO:0010332	response to gamma radiation (BP)	2	17	30	34208	0.000100291	0.00457326	CASP6,IL1B
136	GO:0043666	regulation of phosphoprotein phosphatase activity (BP)	1	17	8	34208	0.00396918	0.0117529	RCAN1
137	GO:0042221	response to chemical stimulus (BP)	1	17	15	34208	0.00743004	0.014479	MSR1
138	GO:0070164	negative regulation of adiponectin secretion (BP)	1	17	1	34208	0.00049696	0.00453227	IL1B
139	GO:0034116	positive regulation of heterotypic cell-cell adhesion (BP)	1	17	2	34208	0.000993687	0.00629335	IL1B
140	GO:0002711	positive regulation of T cell mediated immunity (BP)	1	17	1	34208	0.00049696	0.00453227	IL1B
141	GO:0071639	positive regulation of monocyte chemotactic protein-1 production (BP)	1	17	3	34208	0.00149018	0.00828687	IL1B
142	GO:0030730	sequestering of triglyceride (BP)	1	17	3	34208	0.00149018	0.00828687	IL1B
143	GO:0045429	positive regulation of nitric oxide biosynthetic process (BP)	1	17	27	34208	0.0133366	0.0208271	IL1B
144	GO:0035505	positive regulation of myosin light chain kinase activity (BP)	1	17	1	34208	0.00049696	0.00453227	IL1B
145	GO:0030949	positive regulation of vascular endothelial growth factor receptor signaling pathway (BP)	1	17	13	34208	0.00644238	0.0134758	IL1B
146	GO:0043122	regulation of I-kappaB kinase/NF-kappaB cascade (BP)	1	17	9	34208	0.00446428	0.0115665	IL1B
147	GO:0014050	negative regulation of glutamate secretion (BP)	1	17	5	34208	0.00248248	0.00943341	IL1B
148	GO:0045080	positive regulation of chemokine biosynthetic process (BP)	1	17	10	34208	0.00495915	0.0121579	IL1B
149	GO:0060355	positive regulation of cell adhesion molecule production (BP)	1	17	1	34208	0.00049696	0.00453227	IL1B
150	GO:0033591	response to L-ascorbic acid (BP)	1	17	8	34208	0.00396918	0.0117529	IL1B
151	GO:0032308	positive regulation of prostaglandin secretion (BP)	1	17	6	34208	0.00297827	0.0104469	IL1B
152	GO:0010193	response to ozone (BP)	1	17	5	34208	0.00248248	0.00943341	IL1B
153	GO:0071310	cellular response to organic substance (BP)	1	17	8	34208	0.00396918	0.0117529	IL1B
154	GO:0045833	negative regulation of lipid metabolic process (BP)	1	17	4	34208	0.00198644	0.00905819	IL1B
155	GO:0014805	smooth muscle adaptation (BP)	1	17	1	34208	0.00049696	0.00453227	IL1B
156	GO:0050995	negative regulation of lipid catabolic process (BP)	1	17	13	34208	0.00644238	0.0134758	IL1B
157	GO:0033129	positive regulation of histone phosphorylation (BP)	1	17	5	34208	0.00248248	0.00943341	IL1B
158	GO:0045086	positive regulation of interleukin-2 biosynthetic process (BP)	1	17	13	34208	0.00644238	0.0134758	IL1B
159	GO:0002439	chronic inflammatory response to antigenic stimulus (BP)	1	17	2	34208	0.000993687	0.00629335	IL1B
160	GO:0060559	positive regulation of calcidiol 1-monooxygenase activity (BP)	1	17	3	34208	0.00149018	0.00828687	IL1B
161	GO:0050996	positive regulation of lipid catabolic process (BP)	1	17	5	34208	0.00248248	0.00943341	IL1B
162	GO:0046627	negative regulation of insulin receptor signaling pathway (BP)	1	17	20	34208	0.00989515	0.0176257	IL1B
163	GO:0032611	interleukin-1 beta production (BP)	1	17	1	34208	0.00049696	0.00453227	IL1B
164	GO:0007613	memory (BP)	1	17	35	34208	0.017256	0.0250596	IL1B
165	GO:0033280	response to vitamin D (BP)	1	17	17	34208	0.00841677	0.015476	IL1B
166	GO:0031622	positive regulation of fever generation (BP)	1	17	7	34208	0.00347384	0.0111554	IL1B
167	GO:0043507	positive regulation of JUN kinase activity (BP)	1	17	22	34208	0.0108796	0.0181062	IL1B
168	GO:0051044	positive regulation of membrane protein ectodomain proteolysis (BP)	1	17	11	34208	0.00545379	0.0125602	IL1B
169	GO:0046827	positive regulation of protein export from nucleus (BP)	1	17	9	34208	0.00446428	0.0115665	IL1B
170	GO:0035066	positive regulation of histone acetylation (BP)	1	17	13	34208	0.00644238	0.0134758	IL1B
171	GO:0032874	positive regulation of stress-activated MAPK cascade (BP)	1	17	15	34208	0.00743004	0.014479	IL1B
172	GO:0032755	positive regulation of interleukin-6 production (BP)	1	17	32	34208	0.0157879	0.0233743	IL1B
173	GO:0010829	negative regulation of glucose transport (BP)	1	17	2	34208	0.000993687	0.00629335	IL1B
174	GO:0010575	positive regulation vascular endothelial growth factor production (BP)	1	17	14	34208	0.00693632	0.013752	IL1B
175	GO:0032757	positive regulation of interleukin-8 production (BP)	1	17	17	34208	0.00841677	0.015476	IL1B
176	GO:0043278	response to morphine (BP)	1	17	21	34208	0.0103875	0.017942	IL1B
177	GO:0002040	sprouting angiogenesis (BP)	1	17	12	34208	0.0059482	0.0134276	THBS1
178	GO:0043691	reverse cholesterol transport (BP)	1	17	17	34208	0.00841677	0.015476	ABCA1
179	GO:0010745	negative regulation of macrophage derived foam cell differentiation (BP)	1	17	13	34208	0.00644238	0.0134758	ABCA1
180	GO:0043154	negative regulation of cysteine-type endopeptidase activity involved in apoptotic process (BP)	1	17	53	34208	0.0260209	0.0333302	THBS1
181	GO:0032570	response to progesterone stimulus (BP)	1	17	27	34208	0.0133366	0.0208271	THBS1
182	GO:0051895	negative regulation of focal adhesion assembly (BP)	1	17	5	34208	0.00248248	0.00943341	THBS1
183	GO:0030194	positive regulation of blood coagulation (BP)	1	17	11	34208	0.00545379	0.0125602	THBS1
184	GO:0051918	negative regulation of fibrinolysis (BP)	1	17	10	34208	0.00495915	0.0121579	THBS1
185	GO:0010757	negative regulation of plasminogen activation (BP)	1	17	4	34208	0.00198644	0.00905819	THBS1
186	GO:0034381	plasma lipoprotein particle clearance (BP)	1	17	2	34208	0.000993687	0.00629335	MSR1
187	GO:0010886	positive regulation of cholesterol storage (BP)	1	17	6	34208	0.00297827	0.0104469	MSR1
188	GO:0010744	positive regulation of macrophage derived foam cell differentiation (BP)	1	17	14	34208	0.00693632	0.013752	MSR1
189	GO:0042953	lipoprotein transport (BP)	1	17	11	34208	0.00545379	0.0125602	MSR1
190	GO:0010875	positive regulation of cholesterol efflux (BP)	1	17	11	34208	0.00545379	0.0125602	ABCA1
191	GO:0045727	positive regulation of translation (BP)	1	17	35	34208	0.017256	0.0250596	THBS1
192	GO:0043537	negative regulation of blood vessel endothelial cell migration (BP)	1	17	10	34208	0.00495915	0.0121579	THBS1
193	GO:0034605	cellular response to heat (BP)	1	17	17	34208	0.00841677	0.015476	THBS1
194	GO:0010039	response to iron ion (BP)	1	17	14	34208	0.00693632	0.013752	CASP6
195	GO:0010887	negative regulation of cholesterol storage (BP)	1	17	6	34208	0.00297827	0.0104469	ABCA1
196	GO:0042327	positive regulation of phosphorylation (BP)	1	17	24	34208	0.0118631	0.0194589	THBS1
197	GO:0050702	interleukin-1 beta secretion (BP)	1	17	4	34208	0.00198644	0.00905819	ABCA1
198	GO:0010763	positive regulation of fibroblast migration (BP)	1	17	5	34208	0.00248248	0.00943341	THBS1
199	GO:0043536	positive regulation of blood vessel endothelial cell migration (BP)	1	17	14	34208	0.00693632	0.013752	THBS1
200	GO:0001953	negative regulation of cell-matrix adhesion (BP)	1	17	9	34208	0.00446428	0.0115665	THBS1
201	GO:0010596	negative regulation of endothelial cell migration (BP)	1	17	9	34208	0.00446428	0.0115665	THBS1
202	GO:0000245	spliceosome assembly (BP)	1	17	19	34208	0.00940259	0.0170142	SCAF11
203	GO:0040037	negative regulation of fibroblast growth factor receptor signaling pathway (BP)	1	17	8	34208	0.00396918	0.0117529	THBS1
204	GO:0033700	phospholipid efflux (BP)	1	17	10	34208	0.00495915	0.0121579	ABCA1
205	GO:0032488	Cdc42 protein signal transduction (BP)	1	17	4	34208	0.00198644	0.00905819	ABCA1
206	GO:0032367	intracellular cholesterol transport (BP)	1	17	4	34208	0.00198644	0.00905819	ABCA1
207	GO:0032438	melanosome organization (BP)	1	17	13	34208	0.00644238	0.0134758	AP3B1
208	GO:0060334	regulation of interferon-gamma-mediated signaling pathway (BP)	1	17	16	34208	0.00792352	0.0153099	IFNGR1
209	GO:0034380	high-density lipoprotein particle assembly (BP)	1	17	5	34208	0.00248248	0.00943341	ABCA1
210	GO:0032026	response to magnesium ion (BP)	1	17	9	34208	0.00446428	0.0115665	THBS1
211	GO:0006478	peptidyl-tyrosine sulfation (BP)	1	17	2	34208	0.000993687	0.00629335	TPST1
212	GO:0051138	positive regulation of NK T cell differentiation (BP)	1	17	4	34208	0.00198644	0.00905819	AP3B1
213	GO:0032914	positive regulation of transforming growth factor beta1 production (BP)	1	17	4	34208	0.00198644	0.00905819	THBS1
214	GO:0032695	negative regulation of interleukin-12 production (BP)	1	17	7	34208	0.00347384	0.0111554	THBS1
215	GO:0055091	phospholipid homeostasis (BP)	1	17	7	34208	0.00347384	0.0111554	ABCA1
216	GO:0002790	peptide secretion (BP)	1	17	2	34208	0.000993687	0.00629335	ABCA1
217	GO:0060155	platelet dense granule organization (BP)	1	17	7	34208	0.00347384	0.0111554	ABCA1
218	GO:0038027	apolipoprotein A-I-mediated signaling pathway (BP)	1	17	1	34208	0.00049696	0.00453227	ABCA1
219	GO:0051151	negative regulation of smooth muscle cell differentiation (BP)	1	17	5	34208	0.00248248	0.00943341	RCAN1
220	GO:0048007	antigen processing and presentation, exogenous lipid antigen via MHC class Ib (BP)	1	17	2	34208	0.000993687	0.00629335	AP3B1
221	GO:0002605	negative regulation of dendritic cell antigen processing and presentation (BP)	1	17	1	34208	0.00049696	0.00453227	THBS1
222	GO:0010751	negative regulation of nitric oxide mediated signal transduction (BP)	1	17	1	34208	0.00049696	0.00453227	THBS1
223	GO:0043652	engulfment of apoptotic cell (BP)	1	17	1	34208	0.00049696	0.00453227	THBS1
224	GO:0010754	negative regulation of cGMP-mediated signaling (BP)	1	17	1	34208	0.00049696	0.00453227	THBS1
225	GO:0002581	negative regulation of antigen processing and presentation of peptide or polysaccharide antigen via MHC class II (BP)	1	17	1	34208	0.00049696	0.00453227	THBS1
226	GO:0046670	positive regulation of retinal cell programmed cell death (BP)	1	17	1	34208	0.00049696	0.00453227	CASP6
227	GO:0002525	acute inflammatory response to non-antigenic stimulus (BP)	1	17	1	34208	0.00049696	0.00453227	CASP6
