# Supplementary material for: Development and verification of an immune‐related gene pairs prognostic signature in ovarian cancer
Source: J Cell Mol Med. 2021 Feb 4;25(6):2918–30. doi: 10.1111/jcmm.16327 (PMC7957197; doi:10.1111/jcmm.16327)
Supplement: Supplementary file 12 — Table S6 [file JCMM-25-2918-s015.xlsx]

## Sheet: Sheet1
Pathways	Corr	CorrType	TCGA-31-1950	TCGA-13-0800	TCGA-13-0762	TCGA-13-0885	TCGA-13-0905	TCGA-13-0900	TCGA-13-0913	TCGA-36-1581	TCGA-61-2008	TCGA-61-1907	TCGA-13-1497	TCGA-61-2104	TCGA-24-1470	TCGA-57-1586	TCGA-61-2002	TCGA-09-2051	TCGA-13-1499	TCGA-04-1338	TCGA-13-1404	TCGA-13-1492	TCGA-24-1428	TCGA-29-1707	TCGA-61-2092	TCGA-24-1846	TCGA-23-2077	TCGA-20-1686	TCGA-13-0906	TCGA-13-0924	TCGA-24-1467	TCGA-29-2428	TCGA-09-1665	TCGA-13-1488	TCGA-24-1845	TCGA-13-0923	TCGA-61-2111	TCGA-24-2267	TCGA-13-0884	TCGA-36-1570	TCGA-31-1953	TCGA-29-1693	TCGA-29-1781	TCGA-29-1711	TCGA-13-0920	TCGA-31-1956	TCGA-24-1549	TCGA-23-2078	TCGA-09-1668
KEGG_AXON_GUIDANCE	0.408601	Positive	-0.437209	-0.209302	-0.293023	-0.506977	-0.395349	-0.344186	-0.497674	-0.502326	-0.506977	-0.502326	-0.474419	-0.497674	-0.418605	-0.44186	-0.451163	-0.502326	-0.413953	-0.460465	-0.32093	-0.493023	-0.502326	-0.488372	-0.395349	-0.493023	-0.404651	-0.427907	-0.35814	-0.404651	-0.497674	-0.502326	-0.497674	-0.502326	-0.497674	-0.413953	0.0418605	-0.488372	-0.497674	-0.488372	-0.483721	-0.339535	-0.506977	-0.502326	-0.469767	-0.488372	-0.502326	-0.0976744	-0.474419
KEGG_P53_SIGNALING_PATHWAY	0.242627	Positive	0.0834331	0.190304	0.130358	0.0329137	0.0110991	0.147262	-0.066873	-0.0909364	0.0732872	0.0611357	0.0824544	0.0569513	0.096086	0.073458	0.00371658	-0.00636554	0.00622871	0.137827	0.183321	0.118215	-0.00279627	0.048302	0.224474	0.0190362	0.155628	0.19287	0.0633942	0.0338042	0.236051	0.0917732	0.158554	-0.0165032	0.00268615	0.0732872	0.168127	0.0699461	0.142584	0.0764722	0.027757	0.108562	0.066413	0.124837	0.00677613	-0.0932044	0.107206	0.117158	0.0529324
KEGG_ARGININE_AND_PROLINE_METABOLISM	0.227216	Positive	0.144186	0.246512	-0.0976744	0.0883721	0.162791	0.195349	0.251163	0.102326	0.130233	0.2	0.204651	0.186047	0.144186	0.167442	0.251163	0.0976744	0.176744	0.0930233	0.237209	0.0651163	0.218605	0.181395	0.209302	0.32093	0.237209	0.195349	0.232558	0.125581	0.186047	0.176744	0.111628	0.153488	0.116279	0.209302	0.237209	0.302326	0.186047	0.274419	0.2	0.2	0.213953	0.223256	0.2	0.181395	0.204651	0.283721	0.111628
KEGG_GLUTATHIONE_METABOLISM	0.227216	Positive	0.144186	0.246512	-0.0976744	0.0883721	0.162791	0.195349	0.251163	0.102326	0.130233	0.2	0.204651	0.186047	0.144186	0.167442	0.251163	0.0976744	0.176744	0.0930233	0.237209	0.0651163	0.218605	0.181395	0.209302	0.32093	0.237209	0.195349	0.232558	0.125581	0.186047	0.176744	0.111628	0.153488	0.116279	0.209302	0.237209	0.302326	0.186047	0.274419	0.2	0.2	0.213953	0.223256	0.2	0.181395	0.204651	0.283721	0.111628
KEGG_ALZHEIMERS_DISEASE	0.220465	Positive	-0.218605	0.0325581	-0.027907	-0.167442	-0.24186	-0.055814	-0.404651	-0.4	-0.232558	-0.4	-0.144186	-0.12093	-0.181395	-0.153488	-0.223256	-0.297674	-0.274419	0.0232558	0.0511628	-0.15814	-0.35814	-0.176744	0.134884	-0.111628	-0.0744186	0.0325581	-0.0930233	-0.288372	0.111628	-0.227907	-0.00465116	-0.274419	-0.162791	-0.232558	-0.0186047	-0.102326	-0.0418605	-0.0930233	-0.27907	-0.0604651	-0.297674	-0.162791	-0.186047	-0.376744	-0.15814	-0.176744	-0.293023
KEGG_HUNTINGTONS_DISEASE	0.220465	Positive	-0.218605	0.0325581	-0.027907	-0.167442	-0.24186	-0.055814	-0.404651	-0.4	-0.232558	-0.4	-0.144186	-0.12093	-0.181395	-0.153488	-0.223256	-0.297674	-0.274419	0.0232558	0.0511628	-0.15814	-0.35814	-0.176744	0.134884	-0.111628	-0.0744186	0.0325581	-0.0930233	-0.288372	0.111628	-0.227907	-0.00465116	-0.274419	-0.162791	-0.232558	-0.0186047	-0.102326	-0.0418605	-0.0930233	-0.27907	-0.0604651	-0.297674	-0.162791	-0.186047	-0.376744	-0.15814	-0.176744	-0.293023
KEGG_APOPTOSIS	0.201436	Positive	-0.278327	0.129562	0.0969997	-0.229782	-0.187018	0.0514445	-0.261617	-0.199137	-0.275928	-0.257398	-0.106616	-0.16664	-0.241577	0.0304077	-0.0670294	-0.242615	-0.149006	0.170824	0.0124262	-0.108324	-0.212962	-0.0841234	0.130841	-0.190608	0.0102129	0.107241	0.00425335	-0.159895	0.121522	-0.142599	0.0650591	-0.266251	-0.201994	-0.162571	0.0834883	-0.130324	-0.133654	-0.105051	-0.0853339	-0.000677865	-0.166212	-0.0341394	-0.0173837	-0.296853	-0.108324	0.0537555	-0.126245
KEGG_PURINE_METABOLISM	0.198006	Positive	-0.215182	-0.0140015	-0.158673	-0.291043	-0.185143	-0.0238452	-0.184518	-0.330496	-0.247398	-0.177558	-0.0508632	-0.204629	-0.129791	-0.205429	-0.22419	-0.0847135	-0.238662	-0.296329	0.028492	0.0445259	-0.0345274	-0.164854	0.0912413	-0.201148	-0.138641	0.0537893	-0.0403174	-0.114574	-0.049534	-0.276619	-0.0669479	-0.139068	-0.126034	-0.102807	-0.184586	-0.229007	-0.143918	-0.172147	-0.333938	-0.0178928	-0.246838	-0.284238	-0.158673	-0.43667	-0.120946	-0.0571939	-0.172446
KEGG_BASE_EXCISION_REPAIR	0.185919	Positive	-0.148837	0.0744186	-0.125581	-0.00930233	-0.0976744	0.181395	-0.232558	-0.0790698	0.0837209	-0.204651	0.0837209	-0.218605	0.00465116	-0.144186	-3.47e-18	-0.148837	-0.0372093	-0.106977	0.232558	0.186047	0.0697674	-0.139535	0.172093	-0.148837	-0.176744	0.204651	0.195349	0.102326	-0.0604651	-0.00930233	-0.0511628	-0.125581	-0.0976744	-0.0883721	0.0976744	-0.144186	-0.0372093	-0.00930233	-0.24186	-0.0651163	0.0651163	-0.111628	0.0976744	-0.0511628	-0.0186047	0.0837209	0.0465116
KEGG_NON_HOMOLOGOUS_END_JOINING	0.185919	Positive	-0.148837	0.0744186	-0.125581	-0.00930233	-0.0976744	0.181395	-0.232558	-0.0790698	0.0837209	-0.204651	0.0837209	-0.218605	0.00465116	-0.144186	-3.47e-18	-0.148837	-0.0372093	-0.106977	0.232558	0.186047	0.0697674	-0.139535	0.172093	-0.148837	-0.176744	0.204651	0.195349	0.102326	-0.0604651	-0.00930233	-0.0511628	-0.125581	-0.0976744	-0.0883721	0.0976744	-0.144186	-0.0372093	-0.00930233	-0.24186	-0.0651163	0.0651163	-0.111628	0.0976744	-0.0511628	-0.0186047	0.0837209	0.0465116
KEGG_DNA_REPLICATION	0.185086	Positive	-0.0601376	0.117307	-0.0396706	-0.0555895	-0.0858204	0.0860209	-0.1197	-0.106999	0.016521	-0.201842	0.102693	-0.137914	0.0742818	-0.0193282	-0.0116971	-0.100712	-0.0511123	-0.0186134	0.194092	0.124761	0.142517	-0.181319	0.171421	-0.0403411	-0.0368192	0.129194	0.0935236	0.0949058	0.0520744	-0.0629348	-0.0400481	-0.00154014	-0.0448389	-0.0773478	0.123509	-0.0922992	-0.0349742	-0.0254791	-0.120489	-0.111202	0.0153536	-0.102399	0.0694892	-0.0797239	-0.0432309	0.0982396	0.0357433
KEGG_NATURAL_KILLER_CELL_MEDIATED_CYTOTOXICITY	-0.169387	Negative	0.143958	0.136287	0.187776	0.145617	0.184939	0.156853	0.136861	0.144349	0.175111	0.130821	0.173087	0.167843	0.158439	0.199314	0.158965	0.165455	0.152981	0.211585	0.195695	0.138017	0.148482	0.164067	0.167207	0.160389	0.194672	0.175893	0.163078	0.172696	0.135589	0.171827	0.138035	0.16012	0.15882	0.152886	0.157089	0.155136	0.136728	0.186684	0.182335	0.14424	0.138462	0.154025	0.150677	0.172475	0.185004	0.162343	0.170751
KEGG_PRIMARY_IMMUNODEFICIENCY	-0.179914	Negative	-0.163116	-0.207877	-0.221669	-0.058478	-0.157131	-0.188418	-0.120776	-0.119692	-0.0484755	-0.119159	-0.184763	-0.122884	-0.0911355	-0.159628	-0.0948406	-0.207668	-0.005082	-0.0318433	-0.172319	-0.196303	-0.129379	-0.146555	-0.133607	-0.133758	-0.213962	-0.208407	-0.189489	-0.0424572	-0.160949	-0.0304862	-0.150727	-0.137067	-0.145555	-0.183138	-0.171032	-0.114185	-0.077405	-0.143895	-0.0932236	-0.217541	-0.0495193	-0.0730041	-0.192203	-0.0195203	-0.192284	-0.0174958	-0.172374
KEGG_ENDOCYTOSIS	-0.179966	Negative	0.283058	0.266478	0.305047	0.349613	0.299824	0.289438	0.27991	0.321311	0.329547	0.324565	0.283677	0.29546	0.335576	0.283025	0.329655	0.290284	0.346434	0.319194	0.297506	0.252506	0.335885	0.32072	0.295723	0.30041	0.305536	0.272471	0.263641	0.322209	0.275609	0.334538	0.306556	0.317956	0.287259	0.30742	0.32463	0.334259	0.312052	0.276637	0.333876	0.276557	0.331709	0.327701	0.295019	0.341598	0.30436	0.330921	0.305932
KEGG_DORSO_VENTRAL_AXIS_FORMATION	-0.188429	Negative	-0.32093	-0.367442	-0.386047	-0.288372	-0.274419	-0.255814	-0.325581	-0.2	-0.311628	-0.153488	-0.269767	-0.246512	-0.376744	-0.195349	-0.325581	-0.195349	-0.418605	-0.423256	-0.35814	-0.251163	-0.353488	-0.0139535	-0.413953	-0.260465	-0.386047	-0.455814	-0.293023	-0.32093	-0.265116	-0.209302	-0.265116	-0.283721	-0.260465	-0.181395	-0.502326	-0.237209	-0.227907	-0.260465	-0.283721	-0.316279	-0.24186	-0.325581	-0.330233	-0.316279	-0.265116	-0.493023	-0.395349
KEGG_ANTIGEN_PROCESSING_AND_PRESENTATION	-0.198392	Negative	0.279033	0.252797	0.274824	0.294694	0.293839	0.26355	0.272308	0.269243	0.292973	0.278908	0.262274	0.277178	0.276392	0.276906	0.284752	0.259534	0.26078	0.268553	0.279067	0.264032	0.283372	0.299268	0.298826	0.323644	0.260067	0.264342	0.266874	0.272869	0.287955	0.272091	0.272728	0.300568	0.290803	0.273737	0.28646	0.284641	0.272767	0.291094	0.274998	0.261905	0.265302	0.289428	0.279529	0.290335	0.276456	0.268057	0.273747
KEGG_TRYPTOPHAN_METABOLISM	-0.203959	Negative	0.0511628	-0.386047	-0.488372	0.0604651	0.111628	0.0232558	0.116279	-0.274419	-0.344186	-0.35814	-0.0511628	-0.0604651	0.00930233	-0.251163	0.190698	-0.0232558	-0.348837	-0.316279	-0.427907	-0.288372	0.148837	0.330233	0.204651	-0.348837	-0.409302	-0.381395	-0.0651163	-0.0744186	-0.395349	-0.027907	-0.0930233	0.139535	0.204651	-0.00930233	-0.32093	0.297674	-3.47e-18	-0.306977	-0.260465	0.0837209	-0.00465116	0.0744186	-0.274419	-0.24186	-0.209302	-0.148837	-0.0418605
KEGG_CYTOKINE_CYTOKINE_RECEPTOR_INTERACTION	-0.224025	Negative	-0.0673274	-0.40474	-0.272563	0.0366492	-0.158115	0.0393368	0.0206187	0.0767338	0.0813347	0.0358116	-0.036013	-0.0610426	0.0142775	-0.147115	0.0586212	-0.151506	0.14862	0.13473	-0.109149	-0.234236	0.0641034	-0.0826324	-0.305129	-0.122305	-0.0380968	-0.106368	0.0410582	0.0727353	-0.118613	0.149171	0.0223883	0.0195776	-0.100835	-0.115936	-0.214714	0.129203	-0.0442073	-0.207184	0.0404118	-0.0774147	0.174226	0.027044	-0.115075	0.13163	-0.159617	0.0904748	0.025667
KEGG_CELL_ADHESION_MOLECULES_CAMS	-0.227028	Negative	0.216759	0.219603	0.236438	0.274673	0.237702	0.21834	0.250004	0.249489	0.2571	0.253231	0.209679	0.218866	0.255604	0.220797	0.263668	0.223389	0.263352	0.242014	0.2196	0.189489	0.230385	0.252142	0.227103	0.250657	0.231833	0.201196	0.199417	0.245677	0.2121	0.263229	0.220955	0.248877	0.219768	0.236026	0.255195	0.250553	0.231489	0.21081	0.25351	0.21092	0.247876	0.257867	0.231727	0.266242	0.234927	0.257792	0.226278
KEGG_ABC_TRANSPORTERS	-0.231347	Negative	0.117179	0.0667943	-0.0157796	0.046106	0.108949	-0.0309739	0.0164814	0.0793564	0.14491	0.00426393	0.0492392	0.162901	0.0456795	0.117179	0.0263666	0.053782	-0.107939	-0.00692791	0.0281657	0.0653915	0.040346	0.16792	0.157548	0.182651	-0.050622	0.0135801	0.0309596	-0.00605508	0.130409	0.00564744	0.044643	0.102304	0.156126	0.0453776	-0.0111147	0.0230449	0.0197155	0.176144	0.0835894	0.0200864	-0.023439	0.156109	0.0678175	0.111308	0.0497294	-0.0517184	0.00436193
KEGG_TOLL_LIKE_RECEPTOR_SIGNALING_PATHWAY	-0.242145	Negative	0.0490376	-0.125168	-0.090556	0.181385	0.0074684	0.203083	0.103574	0.184706	0.189563	0.130112	0.112413	0.0992918	0.123936	0.030481	0.160192	-0.01571	0.162191	0.227286	0.073728	-0.0297166	0.154081	0.0412858	-0.113666	0.0503162	0.117645	0.0460913	0.208548	0.114723	0.085546	0.176084	0.154449	0.133475	0.0325741	0.043601	-0.0252171	0.255601	0.108784	-0.0140257	0.165221	0.0732705	0.20035	0.181486	0.0500293	0.172253	0.0360754	0.166218	0.153293
KEGG_CHEMOKINE_SIGNALING_PATHWAY	-0.251083	Negative	0.0240363	-0.233128	-0.178429	0.112873	-0.0445796	0.142985	0.114733	0.176516	0.177285	0.120352	0.0762294	0.0520336	0.0854871	-0.0285594	0.127791	-0.0287113	0.190449	0.203932	-0.017315	-0.0927336	0.146702	0.0134604	-0.228813	-0.0119062	0.0655423	-0.00708414	0.161063	0.116679	-0.00679257	0.206947	0.114549	0.110852	0.0135	0.00583153	-0.119549	0.206686	0.0317608	-0.0719121	0.111411	0.0348961	0.224544	0.12898	0.0130114	0.199318	-0.0261052	0.148721	0.113474
KEGG_TYPE_I_DIABETES_MELLITUS	-0.259004	Negative	0.164123	0.160903	0.188191	0.189747	0.214535	0.17066	0.19807	0.176992	0.203643	0.172815	0.164369	0.175618	0.177776	0.198205	0.191534	0.168239	0.179186	0.224338	0.186513	0.144189	0.17443	0.200447	0.196411	0.197923	0.206043	0.165275	0.155481	0.192024	0.154259	0.194433	0.169741	0.205436	0.170806	0.185814	0.194749	0.189853	0.160208	0.19531	0.199496	0.158152	0.169605	0.190494	0.179969	0.209493	0.194073	0.177821	0.179563
KEGG_AUTOIMMUNE_THYROID_DISEASE	-0.259004	Negative	0.164123	0.160903	0.188191	0.189747	0.214535	0.17066	0.19807	0.176992	0.203643	0.172815	0.164369	0.175618	0.177776	0.198205	0.191534	0.168239	0.179186	0.224338	0.186513	0.144189	0.17443	0.200447	0.196411	0.197923	0.206043	0.165275	0.155481	0.192024	0.154259	0.194433	0.169741	0.205436	0.170806	0.185814	0.194749	0.189853	0.160208	0.19531	0.199496	0.158152	0.169605	0.190494	0.179969	0.209493	0.194073	0.177821	0.179563
KEGG_ALLOGRAFT_REJECTION	-0.259004	Negative	0.164123	0.160903	0.188191	0.189747	0.214535	0.17066	0.19807	0.176992	0.203643	0.172815	0.164369	0.175618	0.177776	0.198205	0.191534	0.168239	0.179186	0.224338	0.186513	0.144189	0.17443	0.200447	0.196411	0.197923	0.206043	0.165275	0.155481	0.192024	0.154259	0.194433	0.169741	0.205436	0.170806	0.185814	0.194749	0.189853	0.160208	0.19531	0.199496	0.158152	0.169605	0.190494	0.179969	0.209493	0.194073	0.177821	0.179563
KEGG_GRAFT_VERSUS_HOST_DISEASE	-0.259004	Negative	0.164123	0.160903	0.188191	0.189747	0.214535	0.17066	0.19807	0.176992	0.203643	0.172815	0.164369	0.175618	0.177776	0.198205	0.191534	0.168239	0.179186	0.224338	0.186513	0.144189	0.17443	0.200447	0.196411	0.197923	0.206043	0.165275	0.155481	0.192024	0.154259	0.194433	0.169741	0.205436	0.170806	0.185814	0.194749	0.189853	0.160208	0.19531	0.199496	0.158152	0.169605	0.190494	0.179969	0.209493	0.194073	0.177821	0.179563
[truncated: 287 more columns]
