# Supplementary material for: Development and verification of an immune‐related gene pairs prognostic signature in ovarian cancer
Source: J Cell Mol Med. 2021 Feb 4;25(6):2918–30. doi: 10.1111/jcmm.16327 (PMC7957197; doi:10.1111/jcmm.16327)
Supplement: Supplementary file 13 — Table S7 [file JCMM-25-2918-s005.xlsx]

## Sheet: Sheet1
	GSE14764	GSE26712
Status
Alive	58	56
Dead	21	127
Grade
I	3
II	22
III	54
Surgery
Optimal		90
Suboptimal		93
Median OS (years)
High risk	2.72671	3.40728
Low risk	2.83878	4.47165
