# Supplementary material for: Development and verification of an immune‐related gene pairs prognostic signature in ovarian cancer
Source: J Cell Mol Med. 2021 Feb 4;25(6):2918–30. doi: 10.1111/jcmm.16327 (PMC7957197; doi:10.1111/jcmm.16327)
Supplement: Supplementary file 14 — Table S8 [file JCMM-25-2918-s008.xlsx]

## Sheet: Sheet1
Study	Database	Gene signature	AUC	PMID
Our study	TCGA	17-IRGPs	0.869	/
Liu et al.	GEO	5-gene	0.785	33281878
Zheng et al.	TCGA	11-gene	0.724	33271935
Liu et al.	GEO	7-gene	0.715	30585265
Pan et al.	TCGA	6-gene	0.711	33193589
Zhang et al.	TCGA	8-gene	0.68	32880385
Liu et al.	TCGA	5-gene	0.67	27478834
Zhang et al.	TCGA	2-gene	0.642	29456732
